# Supplementary material for: Identification of novel transcripts and noncoding RNAs in bovine skin by deep next generation sequencing
Source: BMC Genomics. 2013 Nov 14;14:789. doi: 10.1186/1471-2164-14-789 (PMC3833843; doi:10.1186/1471-2164-14-789)
Supplement: Additional file 2 — Unknown bovine skin transcripts predicted to possess protein coding potential. Position: mapping position on the bovine genome assembly (UMD3.1); nexon: number of exons; cpat cpc: scores for coding potential [55,56]; nearest_neighbour: nearest neighbouring locus; distance_neighbour: distance of the respective transcript to the nearest neighbouring gene; Blast_human Blast_bovine: sequence similarity to human or bovine genomes identified by BLAST search; pig_FPKM nonpig_FPKM: fragments per kb per transcript per million mapped reads in pigmented and nonpigmented skin. [file 1471-2164-14-789-S2.xlsx]

## Sheet: Tabelle1
transcript_ID	position	length	nexon	cpc	cpat	pig_FPKM	nonpig_FPKM	nearest neighbour	distance_neighbour	Blast_human	Blast_bovine
TCONS_00000578	Chr1:78591909-78758443	11896	2	5.95611	3.82126	2.51281	0.939076	LOC100137800	0	TP63, TPRG1 overlap	3' TPRG1, overlap LOC100137800
TCONS_00001654	Chr1:68668697-68677273	599	4	0.736433	1.45859	2.17263	0.979899	MYLK;gene_synonym=MLCK	495	MYLK, 4 exons	gene. 2311494, 5' MYLK
TCONS_00001655	Chr1:68690984-68701967	1874	4	0.40691	0.694282	2.6477	0.990583	MYLK;gene_synonym=MLCK	22782	MYLK, 4 exons	gene. 2311494, 5' MYLK
TCONS_00001656	Chr1:68703667-68806183	1026	6	0.48967	0.923643	2.29172	0.995666	MYLK;gene_synonym=MLCK	35465	MYLK, 6 exons	gene. 2311494, 5' MYLK
TCONS_00001980	Chr1:88412535-88417591	4221	2	0.375064	0.682607	1.91374	0.72116	ZNF639	1615	ZNF639	gene.1135524, 5' ZNF639
TCONS_00002736	Chr1:45245629-45247184	1555	1	0.583178	0.445906	1.71771	0.541154	TMEM45A	34050		gene.1049454, 5' TMEM45A
TCONS_00002898	Chr1:78008655-78009529	874	1	0.980179	1.99287	3.1276	0.846101	TP63	2885		3' TP63
TCONS_00003035	Chr1:107233378-107234752	1374	1	0.857837	0.998655	2.64348	0.901546	PPM1L;gene_synonym=PP2CE	5825	3' PPM1L	3' PPM1L
TCONS_00004116	Chr10:58326991-58329337	290	3	0.819875	1.5839	1.86352	0.569395	GNB5	2987	MYO5C	gene.283664, 3' GNB5
TCONS_00006226	Chr10:34198535-34199094	559	1	0.652734	0.51495	2.26389	0.617957	RASGRP1	2912		3' RASGRP1
TCONS_00006278	Chr10:44628345-44629308	963	1	0.343388	0.31002	4.68168	0.609611	FRMD6	13056		3' FRDM6
TCONS_00006571	Chr10:99483632-99484921	1289	1	0.519594	0.551844	8.08308	0.862802	LOC616051	0	LOC645139, pseudo	LOC616051, pseudo, polyadenylate-binding protein-interacting protein 1-like
TCONS_00009659	Chr11:26389141-26389859	718	1	0.172135	0.244301	3.92582	0.901345	LOC786435	0	RFP38	LOC786435, RFP38-like, pseudo
TCONS_00010046	Chr11:99032763-99034235	1472	1	0.320647	0.228411	1.06753	0.832417	CERCAM;gene_synonym=CEECAM1	2896	PPIAP22, pseudo	3' CERCAM
TCONS_00010143	Chr11:104841384-104843500	2116	1	0.12295	0.180336	2.32285	0.990791	LOC100848355	10312	3' BRD3	3' BRD3
TCONS_00010205	Chr11:107286020-107286534	514	1	1.07195	0.482014	1.76658	0.810381	LOC786073	18487		3' PSMD13
TCONS_00011483	Chr12:28597327-28599447	2120	1	1.01228	1.03804	9.6445	0.999997	LOC100848189	5012	N4BP2L2	gene.971714, 5' N4BP2L2
TCONS_00011569	Chr12:50509876-50510177	301	1	2.05514	1.77343	2.71463	0.657848	LOC781412	0	TUBBP1, pseudo	in LOC781412, pseudo
TCONS_00013306	Chr13:43159355-43163202	298	3	7.71876	10.4334	1.8466	0.89842	LOC100849061	2842	PYGB	gene.3095754, 5' PYGB
TCONS_00013408	Chr13:48173359-48173770	285	2	1.67348	2.05811	1.89216	0.626706	LOC513580	0	EIF3FP3	LOC513580, pseudo
TCONS_00014123	Chr13:10841464-10842645	1181	1	0.193228	0.238305	3.73921	0.688944	LOC782456	0	ANKRD26	LOC782456, 3' NANP
TCONS_00014498	Chr13:54113582-54119605	6023	1	0.648123	0.825231	1.19077	0.823128	PCMTD2;gene_synonym=C20orf36,PCMTD1	3967	3' SLC16A2	3' PCMTD2
TCONS_00014887	Chr14:3574851-3577205	2034	2	0.364222	0.42983	2.1046	0.498824	PTP4A3	1141	MROH5, 3' PTP4A3	gene.1537764, 3' PTP4A3
TCONS_00016342	Chr14:22783931-22787387	3456	1	0.627667	0.364495	1.57609	0.663939	ST18	28090	3' ST18	gene.213764, 3' ST18
TCONS_00018289	Chr15:50448718-50455448	3140	1	0.219335	0.291962	2.56855	0.849687	LOC519176	7812		LOC788049, pseudo
TCONS_00019069	Chr15:46976640-46979895	3255	1	0.175899	0.234912	14.4473	0.999997	MRPL17	24124	NR_003945,GVINP1,pseudo	LOC508070,pseudo
TCONS_00019070	Chr15:46980653-46981968	1315	1	0.344529	0.310444	8.55417	0.999784	MRPL17	22051	NR_003945,GVINP1,pseudo	LOC508070,pseudo
TCONS_00019071	Chr15:46982087-46984692	2605	1	0.588004	0.568261	4.43979	0.915244	MRPL17	19327	NR_003945,GVINP1,pseudo	XR_083859, LOC508070,pseudo
TCONS_00020273	Chr16:81454872-81458056	238	2	12.7237	19.118	1.74616	0.931938	CACNA1S	13318	CAMSAP2	gene.1318044, 3' CACNA1S, CAMSAP2
TCONS_00020962	Chr16:52569691-52570755	989	2	0.985245	0.482735	4.80003	0.99993	GLTPD1	1878	TAS1R3, 3' GLTPD1	gene.1100034, 3' GLTPD1
TCONS_00021472	Chr16:13667658-13668426	768	1	0.672126	0.329316	2.23499	0.989176	RGS18	75755		gene.780024, 5' RGS18
TCONS_00021485	Chr16:23216511-23216841	330	1	0.236069	2.97844	1.50216	0.749806	LYPLAL1	133438		gene.666024, 5' LYPLAL1
TCONS_00021492	Chr16:27217641-27221574	3933	1	1.10871	0.654108	16.053	1	DISP1	7757	DISP1, 1. exon	gene.54024, 5' DSP1
TCONS_00021865	Chr16:81562981-81569751	6770	1	0.202845	0.581185	1.57375	0.74789	TMEM9	10593		gene.1340044, 5' TMEM9
TCONS_00021870	Chr16:81663327-81665040	1713	1	0.380162	0.395599	2.24522	0.693057	LOC100337233	20477	52050503.m, 5' PKP1	gene.1354044, 5' PKP1
TCONS_00024171	Chr17:74841687-74842578	891	1	6.15133	8.56444	1.08856	0.62387	LOC100337485	153	TBX1	gene.1386064, 5' LOC100337485, TBX1-like
TCONS_00024701	Chr18:36041748-36044526	1584	2	3.28426	3.21606	4.41917	0.999529	ZFP90	3694		gene.562074, 3' ZFP90
TCONS_00024873	Chr18:45153707-45155929	514	3	131.296	87.9913	1.22468	0.52641	LOC100847411	7143	3' ZNF302	5' LOC100847411
TCONS_00025652	Chr18:58244927-58255210	1614	4	0.40965	0.381445	3.8953	0.984559	BOSTAUV1R406	7091	div ZNF	gene.1760084, 3' BOSTAUV1R407
TCONS_00025683	Chr18:60313967-60319534	2786	3	0.473105	0.248751	5.42595	0.999674	ZNF813	8628	lnc-ZNF613-2:1	gene.1518084, ZNF813
TCONS_00026787	Chr18:50473942-50520295	3894	5	0.595491	0.438744	3.81351	0.943269	LOC527083	20826	div CYP	gene.3928084, 5' CYP2G1
TCONS_00026788	Chr18:50473942-50520295	3582	4	1.08595	0.293175	2.03551	0.951056	LOC527083	20826	div CYP2B6	gene.3928084, 3' CYP2B6
TCONS_00026789	Chr18:50473942-50520295	2427	5	1.23172	1.6103	3.56513	0.514154	LOC527083	20826	div CYP	gene.3928084, 5' CYP2G1
TCONS_00026793	Chr18:50473942-50520295	3044	4	1.26461	2.24893	3.68018	0.658475	LOC527083	20826	div CYP2B	gene.3928084, EGLN2-CYP2B6
TCONS_00027326	Chr18:61186005-61189792	2382	4	0.279451	0.236094	2.62971	0.727965	LOC789229	0	LOC284379,LOC100422610,SLC7A3-like	LOC789229, pseudo= SLC7A3like
TCONS_00027802	Chr18:45621309-45629304	7995	1	2.88328	3.68325	1.22183	0.53766	LOC100847292	5020	LOC100130632, ZFP530-like, pseudo	3' LOC100847292, major allergen I polypeptide chain 2-like
TCONS_00028061	Chr18:58688852-58859245	6572	2	0.992712	1.17687	3.81872	0.742348	ZNF93	7014		5' ZNF93
TCONS_00028112	Chr18:62309721-62313549	3828	1	0.416666	0.431633	2.71043	0.98764	EPN1	2696		BOSTAUV1R-PS422, pseudo
TCONS_00028153	Chr18:64819055-64820804	1749	1	0.16702	0.312765	1.76418	0.812819	LOC528802	5575	ZFP304	LOC100848472, ZFP304-like, pseudo
TCONS_00028180	Chr18:65854063-65861278	7215	1	5.53021	4.17053	2.43078	0.870773	RPS5	2547	3' RPS5, pred LOC646862	3' RPS5, 5 Kb 3' ZNF584, 898084,900084,902084,904084
TCONS_00029058	Chr19:37141200-37155966	3078	10	6.35939	7.06999	11.7961	0.99999	SAMD14	3458	PPP1R9B	gene.36094, PPP1R9B not annotated
TCONS_00029059	Chr19:37141200-37155966	2366	9	10.4254	8.31064	8.63522	0.999965	SAMD14	3458	PPP1R9B	gene.36094, PPP1R9B not annotated
TCONS_00029060	Chr19:37141200-37155966	2255	8	2.01236	3.95582	7.5652	0.999899	SAMD14	3458	PPP1R9B	gene.36094
TCONS_00032223	Chr19:34578610-34580405	1795	1	0.344777	0.347011	3.78707	0.968475	SLC47A1	9302		3' SLC47A1
TCONS_00034791	Chr2:4472475-4478617	6142	1	0.147905	0.386968	2.30205	0.521381	SAP130	10738		3' SAP130
TCONS_00035157	Chr2:129220864-129222348	1484	1	0.863211	1.04728	1.962	0.503599	GRHL3	24993		5' GRHL3
TCONS_00036266	Chr20:4361985-4365399	3414	1	0.231371	0.342349	3.15905	0.817006	NEURL1B	4498	3' NEURL1B	3' NEURL1B
TCONS_00036486	Chr20:71589195-71590352	1157	1	0.175223	0.213592	2.30398	0.878817	CEP72	12079		gene.688124, 5' TRPP
TCONS_00037484	Chr21:20034059-20039327	3276	1	0.434452	0.320585	3.88851	0.928154	ISG20	3242		gene.1842134, 5' ISG20
TCONS_00038147	Chr21:68811977-68815945	674	3	0.734033	1.02142	1.90923	0.820417	CINP	8125	TECPR2	gene.1076144, 3' TECPR2
TCONS_00038410	Chr21:35191347-35191599	252	1	1.89656	1.74841	2.00552	0.768775	LOC617326	0	TPM3P5	LOC617326, pseudo
TCONS_00039646	Chr22:11972748-11977510	2308	2	0.56293	0.194033	4.14596	0.990909	SCN5A	38180		3' SCN5A, pred gene 916154
TCONS_00040672	Chr22:55937005-55943459	6454	1	1.00267	1.4646	3.20028	0.872392	ATG7	760	5' ATG7	5' ATG7
TCONS_00041148	Chr23:27078760-27080036	853	4	0.642272	0.478083	3.70995	0.833097	CYP21A2	3506	C4A, C4B	TNXB+C4A+gene.1418174+gene.1170174, C4B not annotated
TCONS_00041179	Chr23:27345548-27348239	941	5	9.16438	7.51556	2.24317	0.980131	LSM2	1069	VARS, 3' LSM2	gene.1428174,1426174, 3' LSM2, VARS not annotated
TCONS_00041297	Chr23:28717977-28723775	2122	2	0.827857	0.734496	2.88131	0.888941	ZNRD1	81	ZNRD1-AS1, 5' ZNRD1,	gene.1536174, 3' ZNRD1
TCONS_00041670	Chr23:6510790-6525846	11882	2	0.520978	0.886589	2.52311	0.598672	LRRC1	3287	MLIP, 3' LRRC1	3' LRRC1
TCONS_00041671	Chr23:6510790-6525846	10905	3	0.608328	0.557564	2.5377	0.612838	LRRC1	3287	MLIP, 3' LRRC1	3' LRRC1
TCONS_00042307	Chr23:30314765-30324526	5936	3	3.86477	3.92922	5.0081	0.998714	ZSCAN16;gene_synonym=ZNF435	2366	ZNF602P	gene.724174, 3' ZSCAN16
TCONS_00042668	Chr23:6509356-6510718	1362	1	0.746402	0.821629	2.17151	0.939374	LOC100847226	8080		3' LRRC1
TCONS_00042737	Chr23:13935777-13937211	1434	1	0.417909	0.224201	2.93899	0.776916	MOCS1	68827		5' MOCS1
TCONS_00043459	Chr24:49669928-49673491	1725	3	1.87894	2.81421	3.69037	0.947451	LIPG	14051	LIPG, ex	gene.836194, ex, LIPG unvollst annotiert
TCONS_00044063	Chr24:667992-670277	2285	1	0.678388	0.616634	1.04772	0.577909	PARD6G	8139	3' PARD6G	gene.748184, 3' PARD6G
TCONS_00044112	Chr24:12813646-12816782	3136	1	0.433994	0.715595	6.11446	0.999926	LOC100848171	460		3' LOC100848171, envelope glycoprotein gp70-like
TCONS_00045292	Chr25:37397477-37403390	3477	2	0.312929	0.308949	4.54827	0.999995	ZNF655	2821	FAM200A	gene.2018214, FAM200A not annotated
TCONS_00046350	Chr25:37354258-37394774	3120	3	3.0953	3.13245	4.90875	0.999013	ZNF498	2374	div ZNF	gene.2012214,2014214
TCONS_00046352	Chr25:37354258-37394774	8171	2	1.65797	2.09213	4.02289	0.994166	ZNF498	2374	ZNF655	gene.1482214, 3' ZNF655,
TCONS_00046382	Chr25:38292667-38300592	1252	6	1.37733	1.04117	4.28296	0.998775	BRI3	5212	TECPR1	gene.2094214, TECPR1
TCONS_00046761	Chr25:28204382-28205848	1466	1	1.16942	1.38918	1.90478	0.807695	GUSB	29427		5' GUSB
TCONS_00048067	Chr26:51343600-51351003	7403	1	0.319956	0.314558	4.74456	0.999186	BNIP3	2505	3' BNIP3	gene.332224, 334224,3'5NIP3,
TCONS_00049046	Chr27:18315293-18322394	7101	1	0.496982	0.585851	3.46574	0.9587	PCM1	4546	ASAH1-PCM1	ASAH1-PCM1
TCONS_00049094	Chr27:32820440-32820605	165	1	13.962	16.8777	1.25764	0.900382	GPR124	178	GRP124	gene.276234, 3' GRP124
TCONS_00050128	Chr28:42533293-42535552	1066	2	0.35101	0.447271	2.62526	0.928894	ZNF488	49144		gene.376254, 5' ZNF488
TCONS_00050201	Chr28:311391-313539	2148	1	0.199967	0.303759	1.43619	0.645773	C28H1orf96	14275		5' CCSAP
TCONS_00050340	Chr28:27111715-27112307	592	1	0.194179	0.355087	1.56299	0.763669	C28H10orf27;gene_synonym=SPATIAL	700	5' TBATA	5' TBATA
TCONS_00050342	Chr28:27191559-27193202	1643	1	0.241031	0.341465	1.57336	0.618591	SGPL1	5612		gene.668254, 3' SGPL1
TCONS_00051988	Chr29:47231849-47245042	7800	2	1.41933	1.7628	1.19085	0.761827	TPCN2	163878	5' MYEOV	gene.888274
TCONS_00051990	Chr29:47231849-47245042	12364	3	2.83659	3.06864	1.13647	0.707982	TPCN2	163878	5' MYEOV	gene.888274, 890274, 892274
TCONS_00051995	Chr29:47231849-47245042	7782	4	1.93308	2.49122	1.19908	0.762025	TPCN2	163878	5' MYEOV	gene.888274, 892274, 3' TPCN2
TCONS_00053642	Chr3:86463368-86519991	2611	4	1.2331	0.998112	1.63657	0.502689	LOC530875	0	CYP2J2	LOC530875, CYP2J2-like, pseudo
TCONS_00055498	Chr3:86577646-86578701	684	2	0.919972	0.654843	2.02756	0.736295	LOC100298793	14503	CYP2J2	gene.551354, 3' CYP2J2
TCONS_00056311	Chr3:18719907-18722245	2338	1	0.713112	0.362177	2.46799	0.993307	TCHHL1	28966	5' TCHHL1, gene. 1816214.m	gene. 753334, 5' TCHHL1
TCONS_00056841	Chr3:110905072-110908054	2982	1	0.264582	0.27024	2.5705	0.974813	ZMYM4	2469	3' ZMYM4	3' ZMYM4
TCONS_00058953	Chr4:4812235-4815443	3208	1	0.995069	1.37077	2.12437	0.519428	COBL	23288		3' COBL
TCONS_00059598	Chr5:26529613-26530102	489	1	55.0515	58.3005	2.30175	0.528213	LOC532218	0	RPL19P12, pseudo	LOC532218, pseudo, 3' ATPG2
TCONS_00060080	Chr5:56822564-56829587	3185	4	0.722395	0.33585	5.43252	0.988262	RDH16	34228	RDH16-like	LOC100139075
TCONS_00062664	Chr5:114959352-115080795	4490	1	10.3187	19.2839	3.40367	0.934636	SULT4A1	3221	3' PNPLA3	gene.1427444, 3' PNPLA3
TCONS_00063524	Chr5:117900572-117902634	2062	1	2.51446	3.35598	8.58459	1	CELSR1	46824	CELSR1, 1.ex	gene.369444, 5' CELSR1
TCONS_00063526	Chr5:117907446-117907912	466	1	1.04036	1.50485	1.86379	0.995897	CELSR1	53698	CELSR1, 1.ex	gene.371444
TCONS_00063532	Chr5:118056446-118058842	2396	1	1.4049	1.30994	2.76532	0.596079	CERK	17775	5' CERK	gene. 291444, 5' CERK
TCONS_00063562	Chr5:120919871-120920394	523	1	0.934539	0.805517	1.72561	0.64647	ALG12	3728		3' ALG12
TCONS_00065602	Chr6:81188553-81188995	442	1	11.1097	12.7774	1.90852	0.561038	TECRL;gene_synonym=SRD5A2L2	322559	RPS26P6	LOC782855, RPS26, pseudo,
TCONS_00066170	Chr7:12714703-12716727	1305	5	15.4965	15.1442	4.64606	0.916718	LOC100137974	959	SAMD, overlap with PRKACA	gene.1735504, 3' PRKACA, SAMD nicht annotiert
TCONS_00066970	Chr7:45580225-45584558	212	2	22.8683	17.6644	1.28489	0.851407	MBD3	497	MBD3	gene.625514, 5' MDB3
TCONS_00068322	Chr7:23691054-23692970	688	4	0.708413	0.74497	3.23312	0.653573	CSF2;gene_synonym=CSF,GM-CSF,GMCSF	1213		gene.371504, 3' CSF2
TCONS_00069344	Chr7:6331135-6335180	4045	1	1.68274	2.35036	1.21581	0.94901	C7H19orf42	4862	42743501.m, 5' MED26	5' MED26
TCONS_00069346	Chr7:6447314-6448042	728	1	0.393663	0.613306	3.53143	0.983029	CALR3	2920	C19orf44, 5' CALR3	gene.823494, 5' CALR3
TCONS_00071404	Chr8:60454996-60456446	1450	1	0.116171	0.167597	7.40619	0.997231	LOC529284	11767	OR13EP	LOC619011
TCONS_00072485	Chr8:77394836-77407429	2896	1	2.17012	4.31042	3.28186	0.999728	CCL21	13959		5' CCL19
TCONS_00072656	Chr8:104267196-104270550	3354	1	0.304804	0.263356	2.50699	0.843667	WDR31	2644	5' ALX1	3' WDR31
TCONS_00073200	Chr9:82001532-82027300	2835	2	3.65728	5.85288	2.44338	0.649207	PEX3;gene_synonym=Peroxin-3	1840	3' PEX3, 5' FUCA2	gene.154684, 3' Pex3, 3' FUCA2
TCONS_00073693	Chr9:44028137-44132851	858	2	1.62847	1.94639	2.55112	0.63649	ATG5	34038	5' ATG5	gene.153614, gene.155614, 3' ATG5
TCONS_00074659	ChrX:4254281-4262425	1609	4	0.356834	0.251907	2.11365	0.536772	LOC100137858	68482
TCONS_00074801	ChrX:24325904-24326770	757	3	0.722484	0.454585	1.65525	0.807921	LOC781679	220043
TCONS_00074957	ChrX:40431334-40438090	1760	8	3.33706	3.24586	8.82427	1	LAGE3	408		gene.638284, 3' PXNA3
TCONS_00074959	ChrX:40431334-40438090	3603	1	0.562249	0.483388	7.99528	0.979238	LAGE3	408		gene.638284, 3' PXNA3
TCONS_00074975	ChrX:48062051-48078693	834	6	0.670746	1.35507	5.66965	0.988475	DIAPH2	233860		gene.306284, 5' DIAPH2
TCONS_00077527	ChrX:136492831-136495154	2323	1	0.230878	0.342129	2.70444	0.999776	GEMIN8	186867
