# Supplementary material for: Identification of novel transcripts and noncoding RNAs in bovine skin by deep next generation sequencing
Source: BMC Genomics. 2013 Nov 14;14:789. doi: 10.1186/1471-2164-14-789 (PMC3833843; doi:10.1186/1471-2164-14-789)
Supplement: Additional file 3 — Unknown bovine skin transcripts predicted to possess protein noncoding potential. Position: mapping position on the bovine genome assembly (UMD3.1); nexon: number of exons; cpat, cpc: scores for coding potential [55,56]; nearest_neighbour: nearest neighbouring locus; distance_neighbour: distance of the respective transcript to the nearest neighbouring gene. [file 1471-2164-14-789-S3.xlsx]

## Sheet: Tabelle1
transcript_ID	position	length	nexon	cpc	cpat	pig_FPKM	nonpig_FPKM		nearest neighbour	distance_neighbour
TCONS_00000057	Chr1:3413413-3448312	533	2	-1.11876	0.00280774	0.637491	0.545565		TIAM1	35221
TCONS_00000158	Chr1:34707755-34723072	1549	3	-1.14847	0.00566584	0.687243	0.56419		VGLL3	201
TCONS_00001321	Chr1:6465524-6475350	835	2	-1.15736	0.0014931	1.15739	1.38969		CCT8	112
TCONS_00001353	Chr1:19875802-19879447	2587	2	-1.23247	0.000248741	0.428279	0.421829		MIR125B-2;gene_synonym=bta-mir-125b-2,MIRN125B-2	1900
TCONS_00001403	Chr1:41688107-41699650	2576	1	-1.0739	0.00415012	0.128345	0.0886481		ARL6	8395
TCONS_00001513	Chr1:56842664-56901081	5103	2	-1.22767	0.0241712	5.40563	3.67294		CD96;gene_synonym=TACTILE	23694
TCONS_00001771	Chr1:73402752-73448440	1261	3	-1.06884	0.00351109	0.274491	0.146637		FAM43A	19284
TCONS_00001822	Chr1:80010808-80017417	1632	3	-1.34794	0.00267546	11.6485	9.01537		LOC100847148	38345
TCONS_00002181	Chr1:122906298-122910682	1016	3	-0.835441	0.0239849	0.239896	0.0855423		PLSCR1;gene_synonym=PLSCR2	393
TCONS_00002186	Chr1:126710843-126717841	370	2	-0.832757	0.0117639	3.66785	2.35977		SLC9A9	6500
TCONS_00002189	Chr1:126874670-126875598	823	2	-0.963753	0.0226117	0.447685	0.464766		CHST2	129
TCONS_00002301	Chr1:135959690-135961715	1452	2	-1.05992	0.0145122	0.285436	0.108589		ANAPC13	8183
TCONS_00002572	Chr1:933648-938010	4362	1	-0.889177	0.00967136	0.374169	0.404976		ATP5O;gene_synonym=OSCP	3655
TCONS_00002573	Chr1:938563-939915	1352	1	-1.12318	0.00286561	0.218134	0.28413		ITSN1	4379
TCONS_00002578	Chr1:1550846-1551540	694	1	-1.12143	0.0025273	0.1898	0.20741		IL10RB	11597
TCONS_00002583	Chr1:2202230-2203479	1249	1	-1.08037	0.0113183	0.325229	0.158938		C1H21orf59	1416
TCONS_00002585	Chr1:2224665-2224953	288	1	-0.897136	0.00356946	0.923273	0.690484		C1H21orf59	8143
TCONS_00002586	Chr1:2226019-2226971	952	1	-1.20969	0.0239576	0.174179	0.173838		C1H21orf59	9497
TCONS_00002590	Chr1:2230580-2232450	1870	1	-1.23482	0.0103155	0.131855	0.10828		C1H21orf59	14058
TCONS_00002592	Chr1:2239122-2239932	810	1	-1.26591	0.012642	0.231234	0.176251		C1H21orf63	18737
TCONS_00002593	Chr1:2381717-2382635	918	1	-1.11328	0.011182	0.2996	0.434407		URB1	238
TCONS_00002596	Chr1:3257278-3257846	568	1	-1.3153	0.00779574	0.407058	0.110974		SOD1;gene_synonym=SOD1L1	134665
TCONS_00002598	Chr1:3313202-3314051	849	1	-1.32745	0.00517614	0.185112	0.378139		TIAM1	169482
TCONS_00002599	Chr1:3314438-3314765	327	1	-0.904476	0.0137287	0.986178	0.676295		TIAM1	168768
TCONS_00002600	Chr1:3315038-3316044	1006	1	-1.17786	0.00322472	0.375516	0.350103		TIAM1	167489
TCONS_00002605	Chr1:3939601-3940558	957	1	-1.14416	0.00449275	0.103071	0.362249		KRTAP11-1	31612
TCONS_00002620	Chr1:4624700-4625170	470	1	-0.955556	0.00285002	0.913353	0.856286		LOC100296833	9958
TCONS_00002638	Chr1:6187018-6188050	1032	1	-1.10779	0.000932499	0.158186	0.262448		BACH1	12863
TCONS_00002639	Chr1:6188116-6189431	1315	1	-1.38254	0.000137455	0.123898	0.21446		BACH1	13961
TCONS_00002641	Chr1:6191399-6193247	1848	1	-1.21728	0.0139459	0.233535	0.331867		BACH1	17244
TCONS_00002643	Chr1:6195055-6196640	1585	1	-1.21498	0.00875382	0.141893	0.31384		BACH1	20900
TCONS_00002644	Chr1:6196751-6197907	1156	1	-1.29661	0.00925211	0.1455	0.265533		BACH1	22596
TCONS_00002647	Chr1:6608253-6609109	856	1	-0.774162	0.00999514	0.213211	0.272184		LOC615183	54
TCONS_00002648	Chr1:6623112-6623817	705	1	-1.21531	0.00191158	0.173138	0.0829581		N6AMT1	6364
TCONS_00002649	Chr1:8868126-8870218	2092	1	-1.13248	0.00312254	1.85024	1.89226		ADAMTS5	6524
TCONS_00002651	Chr1:10021464-10022373	909	1	-1.1659	0.00327898	0.125969	0.133368		GABPA	11945
TCONS_00002652	Chr1:14366903-14367352	449	1	-1.18323	0.017443	2.20816	3.60454		NCAM2	423238
TCONS_00002656	Chr1:18935997-18936582	585	1	-0.942211	0.00557462	0.353644	0.418148		BTG3	7528
TCONS_00002657	Chr1:18938681-18939573	892	1	-1.13899	0.00210916	0.126459	0.20503		BTG3	10212
TCONS_00002659	Chr1:19808093-19808769	676	1	-1.08142	0.0102891	0.233659	0.0533958		MIR125B-2;gene_synonym=bta-mir-125b-2,MIRN125B-2	72578
TCONS_00002660	Chr1:19812828-19813464	636	1	-1.24255	0.000385677	0.411119	0.409158		MIR125B-2;gene_synonym=bta-mir-125b-2,MIRN125B-2	67883
TCONS_00002661	Chr1:19815070-19816250	1180	1	-0.983129	0.00978418	0.174413	0.345597		MIR125B-2;gene_synonym=bta-mir-125b-2,MIRN125B-2	65097
TCONS_00002664	Chr1:19848065-19849145	1080	1	-0.995489	0.02145	0.284839	0.309176		MIR125B-2;gene_synonym=bta-mir-125b-2,MIRN125B-2	32202
TCONS_00002665	Chr1:19861164-19862146	982	1	-0.888736	0.00235328	0.214521	0.159719		MIR125B-2;gene_synonym=bta-mir-125b-2,MIRN125B-2	19201
TCONS_00002669	Chr1:20646359-20646984	625	1	-1.02754	0.0165591	0.262983	0.0225403		USP25	17474
TCONS_00002682	Chr1:34950281-34950896	615	1	-1.28742	0.000750637	0.303402	0.07642		LOC787167	18662
TCONS_00002687	Chr1:35133471-35134842	1371	1	-1.28117	0.00747622	0.23448	0.223476		POU1F1;gene_synonym=Pit-1,Pit1	108753
TCONS_00002689	Chr1:35185985-35186994	1009	1	-1.3851	0.00826957	0.353298	0.199149		POU1F1;gene_synonym=Pit-1,Pit1	161267
TCONS_00002690	Chr1:35187084-35188774	1690	1	-0.920471	0.00562491	0.432863	0.269242		POU1F1;gene_synonym=Pit-1,Pit1	162366
TCONS_00002691	Chr1:35199716-35200336	620	1	-1.11556	0.0181554	0.30764	0.0683538		POU1F1;gene_synonym=Pit-1,Pit1	174998
TCONS_00002694	Chr1:35778667-35780548	1881	1	-1.23767	0.00511235	0.315953	0.336196		C1H3orf38;gene_synonym=ZNF654	19405
TCONS_00002695	Chr1:35781127-35782268	1141	1	-0.525942	0.00204732	0.37717	0.419296		C1H3orf38;gene_synonym=ZNF654	21865
TCONS_00002697	Chr1:35786181-35787043	862	1	-1.1633	0.00648288	0.345607	0.336658		C1H3orf38;gene_synonym=ZNF654	26919
TCONS_00002698	Chr1:35799547-35800333	786	1	-1.25693	0.000165841	0.203584	0.278407		C1H3orf38;gene_synonym=ZNF654	40285
TCONS_00002699	Chr1:35803306-35805036	1730	1	-1.21115	0.000510983	0.196466	0.25095		C1H3orf38;gene_synonym=ZNF654	44044
TCONS_00002700	Chr1:35824425-35824987	562	1	-1.13702	0.00323514	0.295646	0.320269		C1H3orf38;gene_synonym=ZNF654	65163
TCONS_00002705	Chr1:38035589-38037138	1549	1	-1.22556	0.0179028	0.279943	0.269961		NSUN3	14545
TCONS_00002706	Chr1:38346063-38346385	322	1	-1.45547	0.000615122	1.80207	1.20273		NSUN3	325019
TCONS_00002710	Chr1:42512886-42513696	810	1	-1.0976	0.00379803	0.351625	0.255681		CPOX	4360
TCONS_00002711	Chr1:42655907-42657608	1701	1	-1.17643	0.0180213	0.114214	0.151927		LOC100848335	14883
TCONS_00002712	Chr1:42657826-42660425	2599	1	-1.17888	0.0063906	0.133534	0.156416		LOC100848335	16802
TCONS_00002713	Chr1:42660638-42662535	1897	1	-0.856171	0.00210944	0.151448	0.172085		ST3GAL6;gene_synonym=SIAT10	15998
TCONS_00002714	Chr1:42665330-42666545	1215	1	-1.11894	0.00858247	0.26297	0.138248		ST3GAL6;gene_synonym=SIAT10	11988
TCONS_00002718	Chr1:42950247-42951417	1170	1	-0.926472	0.00406309	1.33073	1.92467		DCBLD2;gene_synonym=CLCP1-like	124145
TCONS_00002719	Chr1:44290768-44291432	664	1	-1.27156	0.00464844	0.33973	0.317354		TOMM70A;gene_synonym=Tom70	3132
TCONS_00002729	Chr1:45219723-45220733	1010	1	-1.21173	0.00141542	2.28398	1.80588		TMEM45A	60501
TCONS_00002730	Chr1:45227189-45228241	1052	1	-1.26723	0.0234926	0.171939	0.235322		TMEM45A	52993
TCONS_00002733	Chr1:45235854-45237421	1567	1	-1.28	0.00567047	0.214114	0.146195		TMEM45A	43813
TCONS_00002734	Chr1:45237696-45240070	2374	1	-1.09363	0.022716	0.334005	0.233247		TMEM45A	41164
TCONS_00002755	Chr1:51723851-51724335	484	1	-1.15319	0.00426962	1.04145	1.61442		MIR2286;gene_synonym=bta-mir-2286	470571
TCONS_00002756	Chr1:52848297-52849365	1068	1	-1.17263	0.00232879	0.184699	0.102887		BBX	6842
TCONS_00002758	Chr1:53086685-53088450	1765	1	-1.21083	0.0234189	0.251572	0.195361		CD47;gene_synonym=IAP	15544
TCONS_00002759	Chr1:53088581-53089609	1028	1	-1.09098	0.00624717	0.126876	0.0435561		CD47;gene_synonym=IAP	14385
TCONS_00002760	Chr1:53100020-53101947	1927	1	-1.14438	0.00902806	0.326483	0.509509		CD47;gene_synonym=IAP	2047
TCONS_00002769	Chr1:56449911-56450802	891	1	-1.06593	0.00448783	0.329808	0.770757		LOC534360	4643
TCONS_00002770	Chr1:56450919-56453044	2125	1	-1.20637	0.00582315	0.641634	1.00892		LOC534360	5651
TCONS_00002771	Chr1:56938381-56938989	608	1	-1.06648	0.0099914	0.331569	0.224398		PLCXD2	43906
TCONS_00002774	Chr1:57648914-57649397	483	1	-0.877973	0.00326227	1.18582	1.39275		LOC531767	23219
TCONS_00002775	Chr1:57813228-57814447	1219	1	-1.08035	0.0121896	0.312936	0.290213		CCDC80	5543
TCONS_00002776	Chr1:57815005-57815961	956	1	-1.05302	0.00353717	0.122826	0.303574		CCDC80	4029
TCONS_00002778	Chr1:58186732-58187440	708	1	-1.07041	0.0078334	0.331365	0.221181		C1H3orf17	910
TCONS_00002779	Chr1:58187628-58187923	295	1	-0.871533	0.00146426	0.888349	0.837617		C1H3orf17	1806
TCONS_00002804	Chr1:64802417-64804312	1895	1	-1.33005	0.00320512	0.34013	0.289605		TMEM39A	2246
TCONS_00002805	Chr1:64942728-64943126	398	1	-1.14102	0.000876771	0.970015	0.544046		PLA1A	2735
TCONS_00002812	Chr1:67076059-67076633	574	1	-0.581245	0.00607338	3.00591	2.54595		ILDR1	5481
TCONS_00002817	Chr1:67463482-67466416	2934	1	-1.15931	0.0210852	0.197159	0.325859		CCDC58	5857
TCONS_00002818	Chr1:67466989-67467536	547	1	-1.08151	0.00530222	0.325293	0.3065		KPNA1	8982
TCONS_00002819	Chr1:67471109-67472209	1100	1	-1.15443	0.00141105	0.137382	0.188697		KPNA1	4309
TCONS_00002822	Chr1:67815238-67816091	853	1	-0.91557	0.0110741	0.138537	0.427245		DIRC2	4439
TCONS_00002825	Chr1:68249914-68250972	1058	1	-1.04153	0.00505903	0.130233	0.178825		ADCY5	11450
TCONS_00002827	Chr1:68259071-68260241	1170	1	-0.950912	0.00192085	0.103704	0.178703		ADCY5	2181
TCONS_00002829	Chr1:68431881-68432142	261	1	-1.07273	0.0135426	0.391271	2.02058		LOC100848864	7421
TCONS_00002830	Chr1:68702951-68703549	598	1	-1.11997	0.000391909	0.315198	0.221952		MYLK;gene_synonym=MLCK	34749
TCONS_00002833	Chr1:69912220-69913044	824	1	-1.15717	0.020489	0.244393	0.0789916		ITGB5	12545
TCONS_00002835	Chr1:69914744-69915473	729	1	-1.15142	0.0177572	0.331384	0.313309		ITGB5	15069
TCONS_00002841	Chr1:70951326-70951837	511	1	-1.00936	0.00267386	0.498411	0.158942		FYTTD1	2674
TCONS_00002843	Chr1:71288557-71290402	1845	1	-1.30832	0.00114696	0.184419	0.20291		TFRC	1305
TCONS_00002847	Chr1:71672834-71674297	1463	1	-1.1205	0.00199923	0.283891	0.470035		C1H3orf43	11009
TCONS_00002848	Chr1:71683451-71684124	673	1	-1.15145	0.000805958	0.286111	0.135443		WDR53	12973
TCONS_00002850	Chr1:71687755-71688792	1037	1	-0.96734	0.000994113	0.249106	0.262236		WDR53	8305
TCONS_00002851	Chr1:71689631-71690659	1028	1	-1.25396	0.00318952	0.350065	0.231032		WDR53	6438
TCONS_00002854	Chr1:71974322-71976205	1883	1	-1.19689	0.0083214	0.0980761	0.247387		SENP5	4314
TCONS_00002862	Chr1:72565369-72566856	1487	1	-0.885708	0.0219902	0.228578	0.314279		BDH1	6082
TCONS_00002864	Chr1:72738239-72739169	930	1	-0.80046	0.0179439	1.24755	1.22834		PPP1R2	11613
TCONS_00002866	Chr1:73148723-73149172	449	1	-1.24038	0.00327289	0.411449	0.217693		XXYLT1;gene_synonym=C1H3orf21	42410
TCONS_00002874	Chr1:73979368-73980708	1340	1	-0.764988	0.00245709	0.198166	0.227386		HES1	2648
TCONS_00002875	Chr1:73981038-73982066	1028	1	-0.961787	0.00212873	0.249429	0.118579		HES1	4318
TCONS_00002877	Chr1:74131246-74132172	926	1	-1.06961	0.00452713	0.168828	0.112523		LOC100848963	141754
TCONS_00002878	Chr1:74132284-74133272	988	1	-0.871405	0.00100267	0.187816	0.140869		LOC100848963	142792
TCONS_00002879	Chr1:74178519-74178939	420	1	-1.02009	0.00294697	0.410174	0.511358		LOC100848963	189027
TCONS_00002886	Chr1:75099056-75101002	1946	1	-1.05208	0.00231202	0.299942	0.28939		MB21D2	221
TCONS_00002892	Chr1:75237230-75239101	1871	1	-1.16871	0.0154821	0.221155	0.412582		MB21D2	15077
TCONS_00002901	Chr1:78567938-78568916	978	1	-1.33053	0.00285064	0.501151	0.160505		LOC100137800	0
TCONS_00002905	Chr1:78583438-78584475	1037	1	-1.15633	0.00725608	0.278381	0.293246		LOC100137800	0
TCONS_00002906	Chr1:78587885-78589921	2036	1	-0.797953	0.00530535	0.252526	0.187319		LOC100137800	0
TCONS_00002908	Chr1:78963519-78964988	1469	1	-1.01247	0.00222725	0.279144	0.287979		LOC100847108	60405
TCONS_00002918	Chr1:80072115-80072894	779	1	-1.36722	0.000315097	0.363891	0.284281		LOC100847148	99652
TCONS_00002919	Chr1:80090157-80090837	680	1	-1.20141	0.00210848	0.628138	0.465268		LOC100847171	82003
TCONS_00002920	Chr1:80098630-80100625	1995	1	-0.984813	0.00640737	0.356614	0.322424		LOC100847171	72215
TCONS_00002921	Chr1:80584958-80585577	619	1	-1.10494	0.00469752	0.289341	0.226205		MASP1;gene_synonym=RPIB9	11347
TCONS_00002922	Chr1:80594039-80594613	574	1	-0.742114	0.00211125	0.295486	0.134663		MASP1;gene_synonym=RPIB9	2311
TCONS_00002923	Chr1:80662281-80664801	2520	1	-0.950311	0.0212396	0.309219	0.339613		RTP1	8350
TCONS_00002926	Chr1:81000448-81001167	719	1	-1.1805	0.00661691	0.665992	0.458172		ADIPOQ;gene_synonym=ACRP30,APM1	5430
TCONS_00002927	Chr1:81026725-81027767	1042	1	-1.09381	0.00691441	0.0890758	0.270205		ADIPOQ;gene_synonym=ACRP30,APM1	8350
TCONS_00002928	Chr1:81035323-81035645	322	1	-0.928529	0.00194257	1.09919	0.873915		RFC4	7965
TCONS_00002931	Chr1:81064437-81065923	1486	1	-1.35884	0.00129869	0.176503	0.176142		EIF4A2	347
TCONS_00002932	Chr1:82163697-82164937	1240	1	-1.14623	0.0228967	0.0597773	0.211761		IGF2BP2	2169
TCONS_00002933	Chr1:82167244-82168575	1331	1	-1.18207	0.0135368	0.22051	0.200578		IGF2BP2	5716
TCONS_00002935	Chr1:82170869-82173987	3118	1	-1.24276	0.00711788	0.916517	1.04126		SENP2	2407
TCONS_00002936	Chr1:82448637-82449796	1159	1	-1.36457	0.000702237	0.336769	0.237442		EHHADH	18021
TCONS_00002939	Chr1:82453597-82454990	1393	1	-1.25445	0.00429683	0.139858	0.212888		EHHADH	12827
TCONS_00002943	Chr1:83244634-83245014	380	1	-1.34641	0.000297449	3.18401	3.45327		EPHB3	31721
TCONS_00002945	Chr1:83333609-83334175	566	1	-0.996854	0.00592494	0.219577	0.469467		LOC524771	15136
TCONS_00002947	Chr1:83501415-83502609	1194	1	-1.06261	0.00356497	0.202589	0.133937		PSMD2	374
TCONS_00002948	Chr1:83563036-83564383	1347	1	-0.958025	0.00288734	0.447832	0.522513		VWA5B2	5423
TCONS_00002952	Chr1:83609833-83611875	2042	1	-1.32283	0.012882	0.160287	0.204387		DVL3	334
TCONS_00002953	Chr1:83612123-83612933	810	1	-0.979989	0.000807808	0.239086	0.338835		EIF2B5	2515
TCONS_00002954	Chr1:83625359-83626875	1516	1	-1.05399	0.0167226	0.455532	0.52076		EIF2B5	208
TCONS_00002957	Chr1:83632141-83632897	756	1	-1.21108	0.000207078	0.140641	0.216604		EIF2B5	6990
TCONS_00002965	Chr1:84566976-84567929	953	1	-0.859194	0.0197317	0.440242	0.221332		LAMP3	6593
TCONS_00002966	Chr1:84696557-84697666	1109	1	-1.21907	0.00213803	0.163672	0.0729885		DCUN1D1	7518
TCONS_00002967	Chr1:84700452-84704632	4180	1	-0.964083	0.016522	0.274318	0.277874		DCUN1D1	11413
TCONS_00002969	Chr1:84707497-84708578	1081	1	-1.31029	0.000324738	0.134377	0.271231		ATP11B	13735
TCONS_00002971	Chr1:84714862-84716365	1503	1	-1.10365	0.00272252	0.825602	0.986138		ATP11B	5948
TCONS_00002972	Chr1:84852024-84852879	855	1	-1.2424	0.0160344	0.223582	0.069609		ATP11B	10346
TCONS_00002973	Chr1:84941018-84941918	900	1	-1.30504	0.00258229	0.259444	0.302684		ATP11B	99340
TCONS_00002975	Chr1:85002841-85004011	1170	1	-1.10244	0.0010766	0.200673	0.263735		ATP11B	161163
TCONS_00002976	Chr1:88395725-88396193	468	1	-1.04332	0.000956666	0.692913	0.260782		MFN1;gene_synonym=MFN2	5821
TCONS_00002977	Chr1:88396514-88397231	717	1	-1.04193	0.00406186	0.380964	0.249353		MFN1;gene_synonym=MFN2	6610
TCONS_00002978	Chr1:88411740-88412401	661	1	-1.11376	0.00169142	0.474207	0.602113		ZNF639	820
TCONS_00002979	Chr1:88419707-88420144	437	1	-1.23586	6.20397e-05	0.50493	0.643347		ZNF639	8787
TCONS_00002981	Chr1:88440935-88441895	960	1	-0.921891	0.00376195	0.119977	0.208663		ZNF639	30015
TCONS_00002984	Chr1:88448631-88449381	750	1	-1.17837	0.00473343	0.0325555	0.306422		KCNMB3	35152
TCONS_00002987	Chr1:89893818-89894912	1094	1	-1.07035	0.000675852	0.226415	0.19103		TBL1XR1	622167
TCONS_00002988	Chr1:90441443-90442193	750	1	-1.21404	0.000864275	0.168628	0.23108		TBL1XR1	74886
TCONS_00002993	Chr1:90458824-90460187	1363	1	-1.02612	0.0198428	0.179745	0.199759		TBL1XR1	56892
TCONS_00002996	Chr1:90466002-90468673	2671	1	-1.16447	0.00497218	0.0797609	0.202685		TBL1XR1	48406
TCONS_00002997	Chr1:90619515-90620551	1036	1	-1.03902	0.000586425	0.304895	0.330808		TBL1XR1	14042
TCONS_00002998	Chr1:90620620-90621376	756	1	-1.18551	0.000308692	0.181784	0.208653		TBL1XR1	15147
TCONS_00002999	Chr1:90623427-90625321	1894	1	-1.30408	0.00255846	0.126746	0.23676		TBL1XR1	17954
TCONS_00003001	Chr1:91925103-91926440	1337	1	-1.08572	0.0209263	0.0757416	0.192289		LOC100337356	8158
TCONS_00003005	Chr1:93228273-93228602	329	1	-0.844045	0.00378708	1.25319	0.683837		LOC616200	87839
TCONS_00003008	Chr1:93282478-93283455	977	1	-1.19814	0.00285522	0.115482	0.208195		LOC616200	142044
TCONS_00003011	Chr1:93423682-93425860	2178	1	-1.18155	0.00329166	0.353538	0.516044		NLGN1	200187
TCONS_00003012	Chr1:93426054-93427918	1864	1	-1.18514	0.00093837	0.137043	0.293569		NLGN1	198129
TCONS_00003015	Chr1:93455974-93457232	1258	1	-1.08641	0.000964854	0.123777	0.0382451		NLGN1	168815
TCONS_00003023	Chr1:96730061-96730750	689	1	-1.08147	0.00054427	0.729715	0.623165		PLD1	53808
TCONS_00003026	Chr1:102454939-102455847	908	1	-1.24252	0.0005999	0.156575	0.0365897		BCHE	44896
TCONS_00003030	Chr1:107224187-107225072	885	1	-1.24456	0.00469428	0.556502	0.504711		B3GALNT1	9146
TCONS_00003031	Chr1:107225335-107226953	1618	1	-1.29114	0.000739634	0.349341	0.325781		B3GALNT1	10294
TCONS_00003032	Chr1:107227119-107227901	782	1	-1.02397	0.0237861	0.224695	0.240012		B3GALNT1	12078
TCONS_00003033	Chr1:107228507-107232110	3603	1	-1.07671	0.00188388	1.22658	1.32831		PPM1L;gene_synonym=PP2CE	8467
TCONS_00003037	Chr1:107576934-107577781	847	1	-1.16219	0.0116239	0.851448	0.805226		PPM1L;gene_synonym=PP2CE	765
TCONS_00003038	Chr1:107645546-107646208	662	1	-1.0813	0.00175226	0.984888	0.747063		ARL14	41388
TCONS_00003039	Chr1:107767656-107769393	1737	1	-1.2021	0.00390071	0.165003	0.219974		KPNA4	4960
TCONS_00003040	Chr1:107836670-107840460	3790	1	-0.847174	0.00405521	0.929327	1.03404		KPNA4	2227
TCONS_00003043	Chr1:111308897-111309737	840	1	-1.13558	0.0027822	0.215801	0.188593		CCNL1;gene_synonym=MCM2	7622
TCONS_00003048	Chr1:111684064-111685185	1121	1	-1.06094	0.00217071	0.150803	0.0928091		LEKR1	5449
TCONS_00003050	Chr1:112727890-112728733	843	1	-0.982808	0.0220198	0.294165	0.329443		SLC33A1	1342
TCONS_00003052	Chr1:112805925-112806902	977	1	-1.24046	0.00539475	0.23933	0.375474		C1H3orf33	2679
TCONS_00003054	Chr1:112813107-112814563	1456	1	-1.10975	0.0027359	0.320428	0.278926		C1H3orf33	9861
TCONS_00003056	Chr1:115467772-115468540	768	1	-1.33352	0.000374642	0.247205	0.317407		RAP2B	7821
TCONS_00003057	Chr1:115827482-115829912	2430	1	-1.12229	0.00590202	0.426249	0.50925		P2RY1;gene_synonym=P2Y1	4706
TCONS_00003059	Chr1:118294947-118296727	1780	1	-1.05084	0.0148653	0.20046	0.214887		SIAH2	3565
TCONS_00003060	Chr1:118299290-118300031	741	1	-1.16146	0.00854071	0.41196	0.49479		SIAH2	261
TCONS_00003067	Chr1:118658732-118659738	1006	1	-1.3017	0.00590536	0.18382	0.314065		TSC22D2	921
TCONS_00003070	Chr1:118706221-118707067	846	1	-1.38781	0.00287232	0.0611699	0.268074		TSC22D2	48410
TCONS_00003072	Chr1:118716888-118717823	935	1	-1.13866	0.00152673	0.247707	0.18833		TSC22D2	59077
TCONS_00003077	Chr1:119359494-119362169	2675	1	-1.18899	0.0193307	0.245302	0.390086		COMMD2	4928
TCONS_00003078	Chr1:119433635-119434307	672	1	-0.941178	0.00163136	0.354848	0.371449		WWTR1	3645
TCONS_00003079	Chr1:119434773-119435647	874	1	-1.34746	0.00392172	0.185928	0.135484		WWTR1	2305
TCONS_00003080	Chr1:120079171-120079958	787	1	-1.28679	0.000479762	0.139334	0.27281		HLTF	3651
TCONS_00003081	Chr1:120081254-120081903	649	1	-1.21796	0.00475645	0.185787	0.313626		HLTF	5734
TCONS_00003082	Chr1:120082572-120083696	1124	1	-1.25078	0.00438773	0.0922805	0.224287		GYG1;gene_synonym=GYG	6205
TCONS_00003083	Chr1:120084671-120085416	745	1	-1.31089	0.00335245	0.134363	0.38202		GYG1;gene_synonym=GYG	4485
TCONS_00003084	Chr1:120138036-120138886	850	1	-1.08217	0.00281214	0.169731	0.209116		GYG1;gene_synonym=GYG	10143
TCONS_00003085	Chr1:120139123-120139894	771	1	-1.31666	0.00126389	0.277265	0.451887		GYG1;gene_synonym=GYG	11230
TCONS_00003093	Chr1:125907591-125908435	844	1	-1.19133	0.00188244	0.426293	0.367783		LOC100847509	12469
TCONS_00003095	Chr1:126933268-126933566	298	1	-0.997613	0.00167111	6.88378	4.76373		U2SURP	4178
TCONS_00003097	Chr1:127468378-127469198	820	1	-1.18515	0.0114363	0.436434	0.444872		ATR	123
TCONS_00003098	Chr1:127720121-127722351	2230	1	-1.21013	0.00430472	0.404624	0.369001		GK5	13815
TCONS_00003103	Chr1:128085911-128088701	2790	1	-0.599012	0.007543	0.650016	0.709088		ATP1B3	198
TCONS_00003108	Chr1:129042205-129042831	626	1	-1.28114	0.00259194	0.217505	0.119584		SLC25A36	575
TCONS_00003112	Chr1:131544986-131545721	735	1	-1.36894	0.0034057	0.337288	0.323327		FAIM	2737
TCONS_00003119	Chr1:133217710-133219544	1834	1	-0.938396	0.00650524	0.211643	0.229345		IL20RB	49599
TCONS_00003128	Chr1:134425336-134427002	1666	1	-0.564437	0.00769604	0.106538	0.185395		PPP2R3A	53005
TCONS_00003129	Chr1:134430868-134431680	812	1	-0.858412	0.0013408	0.0401794	0.404623		PPP2R3A	58537
TCONS_00003136	Chr1:134447102-134448029	927	1	-1.11857	0.0229495	0.159296	0.250398		PPP2R3A	74771
TCONS_00003144	Chr1:136297132-136297849	717	1	-0.881843	0.00372235	0.232175	0.241059		RYK	5455
TCONS_00003145	Chr1:137638372-137638449	77	1	-1.1381	0.000511817	44010	29311.8		TMEM108	139183
TCONS_00003146	Chr1:138121589-138123015	1426	1	-0.984868	0.0042608	0.100548	0.167381		ACAD11	8598
TCONS_00003148	Chr1:138132264-138137045	4781	1	-1.07438	0.0018438	0.287556	0.31647		DNAJC13	2451
TCONS_00003150	Chr1:138316156-138317127	971	1	-0.64127	0.000338762	0.508079	0.459819		DNAJC13	10404
TCONS_00003153	Chr1:138322653-138322769	116	1	-1.16292	0.00757553	168.324	153.811		DNAJC13	16901
TCONS_00003160	Chr1:139974375-139976068	1693	1	-1.02347	0.0191281	0.197989	0.189341		MRPL3	37033
TCONS_00003161	Chr1:139995401-139996903	1502	1	-1.03775	0.0118829	0.265721	0.173128		NUDT16	47779
TCONS_00003163	Chr1:140352686-140354027	1341	1	-0.832603	0.0107203	0.280933	0.320374		ATP2C1;gene_synonym=SPCA	14027
TCONS_00003171	Chr1:143208222-143209186	964	1	-1.12875	0.00546251	0.1999	0.137215		TMPRSS2	2350
TCONS_00003174	Chr1:143385062-143385599	537	1	-1.1288	0.00731218	0.445187	0.396639		KRTAP12-2	14002
TCONS_00003176	Chr1:143490851-143492291	1440	1	-1.07438	0.00908072	0.174385	0.217188		RIPK4	16940
TCONS_00003181	Chr1:143714627-143715279	652	1	-1.15456	0.00258042	0.276899	0.0919375		C2CD2	7678
TCONS_00003182	Chr1:143756332-143757410	1078	1	-1.28401	0.00698786	0.175067	0.377346		ZNF295	485
TCONS_00003183	Chr1:144457281-144458001	720	1	-1.26976	0.0117326	0.205822	0.298354		SLC37A1	20048
TCONS_00003184	Chr1:144647218-144647601	383	1	-1.01432	0.00218002	1.16923	0.597603		WDR4	9166
TCONS_00003185	Chr1:144647692-144648253	561	1	-1.29396	0.00641958	0.972036	0.803518		WDR4	8514
TCONS_00003188	Chr1:144728415-144729578	1163	1	-0.99545	0.00294119	0.997248	0.855598		PKNOX1	21748
TCONS_00003190	Chr1:144742187-144742936	749	1	-1.04398	0.0187603	0.180938	0.170033		PKNOX1	8390
TCONS_00003191	Chr1:144745219-144745985	766	1	-0.837906	0.0216171	0.178784	0.205171		PKNOX1	5341
TCONS_00003217	Chr1:147574811-147575537	726	1	-1.31267	0.00285902	0.185174	0.46894		COL6A2	4073
TCONS_00003220	Chr1:147662388-147663122	734	1	-1.30124	0.002478	0.191834	0.0661596		MCM3AP	2666
TCONS_00003226	Chr1:148265224-148266838	1614	1	-1.03141	0.00255534	0.357603	0.568778		FBXO25	117
TCONS_00003230	Chr1:149640267-149641214	947	1	-0.967606	0.00478677	0.467995	0.241614		SETD4	384613
TCONS_00003239	Chr1:151260619-151262556	1937	1	-1.18482	0.00727155	0.361404	0.361301		DYRK1A	57451
TCONS_00003243	Chr1:151276379-151278344	1965	1	-1.10121	0.0205563	0.166987	0.237849		DYRK1A	41663
TCONS_00003245	Chr1:151280828-151283149	2321	1	-0.887215	0.00613699	0.187062	0.209019		DYRK1A	36858
TCONS_00003249	Chr1:151289104-151290077	973	1	-1.21455	0.00369347	0.154474	0.154891		DYRK1A	29930
TCONS_00003250	Chr1:151290875-151292226	1351	1	-1.05011	0.0122626	0.0820582	0.214182		DYRK1A	27781
TCONS_00003251	Chr1:151292363-151293575	1212	1	-1.07661	0.0112714	0.07467	0.159661		DYRK1A	26432
TCONS_00003256	Chr1:151308845-151311278	2433	1	-1.18468	0.0184068	0.176359	0.22793		DYRK1A	8729
TCONS_00003258	Chr1:151316074-151316969	895	1	-1.34492	0.00123942	0.166243	0.269982		DYRK1A	3038
TCONS_00003259	Chr1:151317594-151318535	941	1	-1.08834	0.00216544	0.343928	0.392483		DYRK1A	1472
TCONS_00003260	Chr1:151318787-151319418	631	1	-1.16975	0.0021899	0.589773	0.339724		DYRK1A	589
TCONS_00003265	Chr1:152311822-152312566	744	1	-1.1149	0.00657145	0.269187	0.153553		KCNJ15	5687
TCONS_00003275	Chr1:153200405-153201260	855	1	-1.1939	0.0104538	0.223765	0.214688		PIK3R4	32307
TCONS_00003278	Chr1:154148267-154149361	1094	1	-1.05518	0.00770696	0.155361	0.365204		LOC100848410	8357
TCONS_00003283	Chr1:154420248-154421205	957	1	-1.30613	0.00577371	0.168795	0.0829828		BTD;gene_synonym=Biotinase	3290
TCONS_00003284	Chr1:154432459-154433243	784	1	-1.08965	0.000280514	0.361135	0.327208		ANKRD28	7148
TCONS_00003285	Chr1:154697484-154697846	362	1	-1.10459	0.00241963	1.35153	0.384096		LOC100848527	28095
TCONS_00003374	Chr10:10242672-10324426	4889	2	-1.2139	0.000805622	7.23429	6.5574		LOC100336148	129
TCONS_00003775	Chr10:30162023-30170780	4223	1	-0.522743	0.00480822	0.360517	0.559047		ARHGAP11A	2679
TCONS_00003927	Chr10:43045750-43048919	886	3	-1.11573	0.00856992	0.607382	0.421219		METTL21D	40451
TCONS_00003936	Chr10:43773268-43775370	664	2	-1.12616	0.00424065	5.43669	3.91558		ABHD12B	2509
TCONS_00004205	Chr10:67293647-67295416	386	2	-0.919109	0.013717	0.908073	1.28015		SAMD4A	97
TCONS_00004363	Chr10:79887646-79889954	1450	2	-1.10097	0.0172859	0.210314	0.427248		PIGH;gene_synonym=PIG-H	68142
TCONS_00004559	Chr10:89249617-89252587	2476	2	-1.19688	0.00127387	1.71305	1.90665		IRF2BPL	1418
TCONS_00004593	Chr10:92903946-92905100	1154	1	-1.18306	0.00167706	0.658589	0.570984		DIO2	271012
TCONS_00004727	Chr10:8171518-8172362	844	1	-0.995503	0.00670528	0.229784	0.176844		ZBED3	1252
TCONS_00004772	Chr10:11292159-11293696	1270	2	-1.05636	0.0015675	0.232827	0.146464		STYX	3091
TCONS_00004873	Chr10:16485466-16499225	1678	2	-1.01166	0.00190452	0.459814	0.822612		RPLP1	158975
TCONS_00005232	Chr10:36251960-36274201	7824	1	-0.977275	0.00715865	0.61877	0.623298		RPUSD2	6872
TCONS_00005445	Chr10:49858333-49859892	1559	1	-1.00855	0.0186866	0.53733	0.590347		ANXA2	170
TCONS_00005896	Chr10:89228830-89237474	1143	3	-1.15518	0.00700278	0.308741	0		IRF2BPL	7495
TCONS_00005997	Chr10:103791807-103792729	922	1	-1.24704	0.00132417	0.20858	0.108934		CASC4	10074
TCONS_00006013	Chr10:404236-405125	889	1	-1.0018	0.0110419	0.746456	0.354177		MCC	205729
TCONS_00006018	Chr10:1111440-1111854	414	1	-1.16878	7.12449e-05	0.598984	0.359146		SRP19	1204
TCONS_00006019	Chr10:1111963-1114105	2142	1	-1.17045	0.0053955	0.295764	0.280978		SRP19	1727
TCONS_00006020	Chr10:1234750-1235876	1126	1	-1.29075	0.00197676	0.224104	0.174889		APC	22321
TCONS_00006022	Chr10:1239033-1240252	1219	1	-1.20756	0.0029653	0.40693	0.400308		APC	26604
TCONS_00006025	Chr10:2067313-2067467	154	1	-1.31497	0.00072922	15.0525	10.8294		C10H5orf13	93588
TCONS_00006027	Chr10:4280609-4281825	1216	1	-1.14125	0.0136341	0.119247	0.120143		FEM1C	23806
TCONS_00006028	Chr10:4285239-4285755	516	1	-1.13056	0.0064439	0.284735	0.332267		FEM1C	19876
TCONS_00006031	Chr10:4289900-4290503	603	1	-1.10243	0.000524989	0.347144	0.243067		FEM1C	15128
TCONS_00006033	Chr10:4299951-4301745	1794	1	-1.26611	0.00141074	0.433653	0.420117		FEM1C	3886
TCONS_00006034	Chr10:4400092-4401182	1090	1	-1.26616	0.00900194	0.163356	0.165902		TMED7	7929
TCONS_00006041	Chr10:5467799-5468399	600	1	-1.17775	0.000188116	0.349512	0.125705		HRH2	57039
TCONS_00006042	Chr10:6047584-6049644	2060	1	-1.06218	0.00754787	0.279348	0.0681632		GCNT4	382304
TCONS_00006044	Chr10:6422870-6423990	1120	1	-0.870053	0.00926009	0.249237	0.256854		GCNT4	7958
TCONS_00006048	Chr10:6465074-6466962	1888	1	-0.945926	0.00371033	0.166631	0.147166		ANKRD31	3680
TCONS_00006060	Chr10:7975574-7976983	1409	1	-1.14448	0.00414888	0.327427	0.318708		F2RL1;gene_synonym=PAR2	9771
TCONS_00006069	Chr10:9730708-9732123	1415	1	-1.22248	0.0139314	0.156095	0.0433571		LOC100847176	55049
TCONS_00006073	Chr10:9739885-9741205	1320	1	-1.15668	0.00196563	0.150779	0.129089		ARSB	47924
TCONS_00006080	Chr10:9752061-9754256	2195	1	-0.957173	0.00314778	0.150408	0.156052		ARSB	34873
TCONS_00006081	Chr10:9755373-9757377	2004	1	-0.975598	0.0108131	0.169637	0.159235		ARSB	31752
TCONS_00006082	Chr10:9761034-9761937	903	1	-1.28111	0.00467097	0.169443	0.221037		ARSB	27192
TCONS_00006083	Chr10:9764932-9765603	671	1	-1.0009	0.00821029	0.229156	0.0949489		ARSB	23526
TCONS_00006086	Chr10:9770898-9772909	2011	1	-1.16467	0.0148617	0.231371	0.0992903		ARSB	16220
TCONS_00006087	Chr10:9773758-9779063	5305	1	-0.94099	0.0157863	0.920677	1.06317		ARSB	10066
TCONS_00006089	Chr10:9781768-9782781	1013	1	-1.21456	0.00270589	0.418022	0.325149		ARSB	6348
TCONS_00006090	Chr10:9782845-9783753	908	1	-1.07939	7.93485e-05	0.317729	0.41651		ARSB	5376
TCONS_00006092	Chr10:9974989-9975536	547	1	-1.14911	0.00457787	1.62624	1.37584		ARSB	70
TCONS_00006094	Chr10:9983030-9983677	647	1	-1.0531	0.00367595	0.997703	1.33123		ARSB	8111
TCONS_00006095	Chr10:9983802-9984345	543	1	-1.18684	0.000870084	0.89428	0.942188		ARSB	8883
TCONS_00006096	Chr10:9985322-9987473	2151	1	-1.28856	0.00642528	0.389188	0.276154		DMGDH	5797
TCONS_00006098	Chr10:9990023-9990548	525	1	-1.20851	0.00541444	0.349556	0		DMGDH	2722
TCONS_00006102	Chr10:11275292-11276800	1508	1	-1.25365	0.0023023	0.104977	0.0925725		STYX	19987
TCONS_00006104	Chr10:11287336-11288634	1298	1	-1.14876	0.000278084	0.306461	0.343072		STYX	8153
TCONS_00006105	Chr10:11289426-11290320	894	1	-0.959119	0.00850857	0.111727	0.372291		STYX	6467
TCONS_00006109	Chr10:11920938-11922033	1095	1	-1.31154	0.00846914	0.248423	0.195314		OSTBETA;gene_synonym=OSTB	8711
TCONS_00006111	Chr10:11924428-11925492	1064	1	-1.12879	0.00471891	0.171829	0.28916		OSTBETA;gene_synonym=OSTB	5252
TCONS_00006112	Chr10:11925742-11926590	848	1	-1.14915	0.00599423	0.16505	0.1699		OSTBETA;gene_synonym=OSTB	4154
TCONS_00006115	Chr10:12030595-12031407	812	1	-1.28708	0.0188502	0.201072	0.116306		PDCD7	258
TCONS_00006118	Chr10:12092228-12094270	2042	1	-1.11301	0.00185385	0.492849	0.608462		LOC100336614	4602
TCONS_00006119	Chr10:12094436-12095919	1483	1	-1.24079	0.021967	0.358922	0.329278		LOC100336614	2953
TCONS_00006120	Chr10:12139459-12140841	1382	1	-0.891333	0.0215671	0.168627	0.206819		PARP16	10438
TCONS_00006124	Chr10:12717177-12718009	832	1	-1.34649	0.000956029	0.236539	0.25204		MEGF11	2411
TCONS_00006125	Chr10:13987221-13989719	2498	1	-1.11714	0.00792922	0.339135	0.308385		AAGAB	2478
TCONS_00006126	Chr10:14337890-14338405	515	1	-1.37489	2.38416e-06	0.285537	0.156736		C10H15orf61	2954
TCONS_00006135	Chr10:16950136-16950803	667	1	-1.01757	0.000292312	1.75387	1.16498		TLE3	422
TCONS_00006136	Chr10:17603570-17604263	693	1	-1.16682	0.00291676	0.216393	0.0909886		UACA	44312
TCONS_00006145	Chr10:18960958-18961863	905	1	-1.40162	0.00313628	0.126646	0.0324511		PKM2;gene_synonym=PKM	4118
TCONS_00006146	Chr10:18994102-18995304	1202	1	-1.32419	0.00288229	0.0703995	0.246726		PKM2;gene_synonym=PKM	1458
TCONS_00006147	Chr10:19127893-19128907	1014	1	-1.24761	0.0124808	0.155429	0.124249		HEXA	1471
TCONS_00006152	Chr10:19962844-19964150	1306	1	-1.14826	0.0222699	19.5335	18.9409		NEO1	2811
TCONS_00006155	Chr10:20273805-20274587	782	1	-0.883785	0.00198154	0.193818	0.232317		NPTN	3297
TCONS_00006160	Chr10:20725239-20726701	1462	1	-1.33986	0.00253323	0.463518	0.340696		RABGGTA	75
TCONS_00006162	Chr10:20791448-20791806	358	1	-1.02396	0.0125276	0.617084	0.832084		TSSK4	2141
TCONS_00006165	Chr10:20864537-20868122	3585	1	-1.14067	0.00616835	0.428954	0.418443		DCAF11;gene_synonym=WDR23	1183
TCONS_00006166	Chr10:20939575-20940527	952	1	-1.11085	0.00357495	0.161029	0.0823037		DHRS4;gene_synonym=NDRD,PSCD	5158
TCONS_00006168	Chr10:21227535-21228247	712	1	-1.03436	0.0114014	0.199345	0.258782		THTPA	282
TCONS_00006171	Chr10:21274265-21275087	822	1	-1.18673	0.0203496	0.635833	0.455745		ZFHX2	16294
TCONS_00006173	Chr10:21280294-21281482	1188	1	-1.26373	0.00647094	0.11219	0.203155		NGDN	14688
TCONS_00006176	Chr10:21287893-21289057	1164	1	-1.03112	0.00658235	0.0991461	0.187106		NGDN	7113
TCONS_00006183	Chr10:21719038-21719857	819	1	-0.879287	0.00323119	1.19761	1.27913		HAUS4	5344
TCONS_00006185	Chr10:21793546-21794760	1214	1	-1.10148	0.0113924	0.513164	0.49758		LRP10	1012
TCONS_00006187	Chr10:22070833-22073168	2335	1	-0.549231	0.00525596	0.505547	0.53793		DAD1	190
TCONS_00006188	Chr10:24508294-24508375	81	1	-1.23059	0.000302897	2818.56	485.512		BVD1.15	3532
TCONS_00006191	Chr10:26028150-26029794	1644	1	-1.06594	0.00300918	0.107061	0.359992		C10H14orf176	13136
TCONS_00006193	Chr10:26087770-26089073	1303	1	-1.27889	0.00975964	0.0993249	0.090844		ARHGEF40	10720
TCONS_00006195	Chr10:26101639-26102401	762	1	-1.06942	0.0202863	0.243782	0.10867		RNASE7	11553
TCONS_00006197	Chr10:26159379-26160281	902	1	-1.1123	0.000837574	0.329344	0.393459		SLC39A2	6041
TCONS_00006203	Chr10:26691844-26693452	1608	1	-1.15606	0.0107904	1.02585	0.880827		LOC790312	5669
TCONS_00006204	Chr10:26701953-26702824	871	1	-1.13594	0.00748181	0.677621	0.58727		TMEM55B	166
TCONS_00006206	Chr10:28448732-28449123	391	1	-1.09268	0.00265845	0.901532	1.02033		TMEM85	3629
TCONS_00006207	Chr10:28516139-28517613	1474	1	-1.11278	0.0175954	0.99105	1.19101		C10H15orf29	6427
TCONS_00006210	Chr10:29622021-29626943	4922	1	-1.05578	0.00388644	1.87875	1.57573		LOC100847682	12587
TCONS_00006211	Chr10:29627034-29627638	604	1	-0.656308	0.00310926	0.228286	0.0547288		LOC100847682	17600
TCONS_00006213	Chr10:30160203-30161014	811	1	-1.27501	0.00740322	0.166423	0.195797		ARHGAP11A	859
TCONS_00006214	Chr10:30161068-30161872	804	1	-1.22271	0.0175613	0.100319	0.301931		ARHGAP11A	1724
TCONS_00006219	Chr10:30429729-30430517	788	1	-0.938758	0.00296433	0.836832	0.96753		AQR;gene_synonym=aquarius	2083
TCONS_00006220	Chr10:30670573-30671136	563	1	-1.15333	0.0117154	0.281887	0.138354		ZNF770	143236
TCONS_00006221	Chr10:30898554-30899597	1043	1	-0.893758	0.00066925	0.180077	0.102237		ATPBD4	16872
TCONS_00006222	Chr10:30907703-30908472	769	1	-1.3532	0.00233975	0.576248	0.437411		ATPBD4	7997
TCONS_00006223	Chr10:30908671-30910349	1678	1	-1.23912	0.00168311	0.2609	0.193247		ATPBD4	6120
TCONS_00006224	Chr10:32572866-32574562	1696	1	-1.36158	0.00635007	0.163675	0.270193		C10H15orf41;gene_synonym=C15orf41,HH114	2182
TCONS_00006225	Chr10:32574658-32575288	630	1	-1.1293	0.0242535	0.275097	0.405178		C10H15orf41;gene_synonym=C15orf41,HH114	3974
TCONS_00006227	Chr10:34282582-34283362	780	1	-0.663274	0.00878177	0.315326	0.0559684		RASGRP1	1590
TCONS_00006230	Chr10:36020046-36021303	1257	1	-0.86047	0.00939615	0.203888	0.130883		ANKRD63	1682
TCONS_00006232	Chr10:36361923-36363093	1170	1	-1.15483	0.0142798	0.191583	0.109056		CASC5	4873
TCONS_00006234	Chr10:36518341-36518766	425	1	-1.42464	0.00241833	0.620423	0.593987		RHOV	4104
TCONS_00006237	Chr10:37182296-37183965	1669	1	-1.04994	0.0229335	0.195464	0.19932		MGA	9061
TCONS_00006239	Chr10:37499126-37500063	937	1	-1.35551	0.000509214	0.602351	0.323346		EHD4	2915
TCONS_00006240	Chr10:37645747-37647443	1696	1	-1.19839	0.00059394	3.22895	3.0278		PLA2G4F	2813
TCONS_00006250	Chr10:42951474-42952345	871	1	-0.905905	0.00765131	0.14254	0.0782811		ARF6	48410
TCONS_00006251	Chr10:42954627-42955818	1191	1	-1.17496	0.000170046	0.414316	0.169879		ARF6	51563
TCONS_00006253	Chr10:42997387-43000013	2626	1	-1.07642	0.00226137	0.641113	0.526301		METTL21D	89357
TCONS_00006255	Chr10:43006270-43007378	1108	1	-1.21914	0.0184984	0.158359	0.0509225		METTL21D	81992
TCONS_00006257	Chr10:43020619-43021474	855	1	-1.01421	0.013758	0.79882	0.531303		METTL21D	67896
TCONS_00006260	Chr10:43072309-43073350	1041	1	-1.22861	0.00542634	0.681266	0.997394		METTL21D	16020
TCONS_00006262	Chr10:43078387-43081304	2917	1	-1.14507	0.00422532	0.196706	0.435823		METTL21D	8066
TCONS_00006263	Chr10:43081512-43084608	3096	1	-1.27001	0.00144838	0.267317	0.368286		METTL21D	4762
TCONS_00006264	Chr10:43194133-43194981	848	1	-1.12493	0.00202687	0.243423	0.177057		SOS2	15750
TCONS_00006265	Chr10:43349743-43351042	1299	1	-1.12784	0.00929663	0.465707	0.463742		MAP4K5	6097
TCONS_00006266	Chr10:43351124-43351834	710	1	-1.02177	0.000177134	0.27314	0.213213		MAP4K5	5305
TCONS_00006277	Chr10:44624181-44624751	570	1	-0.991759	0.00441169	0.260022	0.288412		FRMD6	8892
TCONS_00006279	Chr10:45315867-45316550	683	1	-1.39918	0.0130529	0.357479	0.238155		PIF1	1275
TCONS_00006301	Chr10:46771587-46773576	1989	1	-1.1926	0.00665308	0.118459	0.247404		CA12	3039
TCONS_00006304	Chr10:46919238-46919614	376	1	-1.08768	0.0022673	0.493623	0.813784		RAB8B	11904
TCONS_00006305	Chr10:46920436-46921364	928	1	-1.09004	0.00372487	0.156956	0.221523		RAB8B	13102
TCONS_00006306	Chr10:46922092-46924277	2185	1	-1.24362	0.00484315	0.315965	0.178054		RAB8B	14758
TCONS_00006315	Chr10:47294301-47295164	863	1	-0.672382	0.0147516	0.17889	0.436908		TLN2	7972
TCONS_00006319	Chr10:49832452-49834584	2132	1	-1.15226	0.0156925	0.446415	0.410334		NARG2	3104
TCONS_00006321	Chr10:49845413-49845918	505	1	-1.10126	0.000332707	0.53687	0.625843		ANXA2	14144
TCONS_00006322	Chr10:49847892-49852062	4170	1	-1.1743	0.000320815	0.452264	0.472234		ANXA2	8000
TCONS_00006324	Chr10:49854555-49856674	2119	1	-0.751972	0.00830691	0.44237	0.325225		ANXA2	3388
TCONS_00006326	Chr10:49917697-49918938	1241	1	-1.27737	0.0077919	0.271058	0.0194229		ANXA2	13161
TCONS_00006327	Chr10:49919019-49920282	1263	1	-1.23078	0.0118688	0.194617	0.0589086		ANXA2	14483
TCONS_00006328	Chr10:51459219-51459835	616	1	-1.41423	0.000682408	1.65543	2.09848		SLTM	5394
TCONS_00006335	Chr10:52661070-52662362	1292	1	-1.06166	0.00153094	0.118831	0.102747		POLR2M	5340
TCONS_00006336	Chr10:53481421-53483336	1915	1	-0.726824	0.0118793	0.38366	0.534674		TCF12	372
TCONS_00006338	Chr10:53502485-53503474	989	1	-1.01478	0.0109425	0.359877	0.380295		TCF12	21436
TCONS_00006341	Chr10:54280356-54280883	527	1	-0.974783	0.00385373	0.533697	0.616659		RFX7;gene_synonym=RFXDC2	733
TCONS_00006344	Chr10:55184132-55184248	116	1	-1.09683	0.00520807	77.9857	109.601		RSL24D1;gene_synonym=RLP24	4668
TCONS_00006346	Chr10:55704443-55705036	593	1	-1.33792	0.00278764	1.64668	1.79949		UNC13C	10781
TCONS_00006350	Chr10:58330640-58331690	1050	1	-1.17421	0.00126821	0.115881	0.0460191		BCL2L10	4850
TCONS_00006353	Chr10:58424445-58425223	778	1	-1.27906	0.0057933	0.195073	0.156721		LOC100848650	5596
TCONS_00006354	Chr10:58425464-58426544	1080	1	-1.21669	0.022363	0.28289	0.190537		LOC100848650	4275
TCONS_00006358	Chr10:58482903-58483291	388	1	-1.18652	0.00422961	0.659942	0.323117		LOC100848650	2485
TCONS_00006359	Chr10:59556042-59560338	4296	1	-0.769735	0.00313703	0.654267	0.751597		TNFAIP8L3	11413
TCONS_00006360	Chr10:59560545-59561425	880	1	-1.23104	0.00442285	0.291043	0.593702		TNFAIP8L3	15916
TCONS_00006364	Chr10:59569300-59570629	1329	1	-0.961401	0.00912073	0.158139	0.164324		LOC536144	7792
TCONS_00006369	Chr10:59825026-59826488	1462	1	-1.17691	0.00106309	0.17837	0.121498		TRPM7	6782
TCONS_00006370	Chr10:60077117-60077526	409	1	-1.31721	0.000596084	1.22105	1.81814		GABPB1;gene_synonym=GABPAP,GABPB2	898
TCONS_00006373	Chr10:60903298-60905613	2315	1	-1.2378	0.00107286	0.154519	0.168242		DTWD1	7701
TCONS_00006380	Chr10:61339724-61340383	659	1	-1.12222	0.000175855	0.157559	0.265314		COPS2	13362
TCONS_00006381	Chr10:61341820-61343315	1495	1	-1.09165	0.000256663	0.166012	0.420186		COPS2	15458
TCONS_00006383	Chr10:61347243-61348957	1714	1	-1.3555	0.000826421	0.642452	0.878539		COPS2	20881
TCONS_00006396	Chr10:65565685-65567616	1931	1	-1.18912	0.00588024	0.1459	0.239208		DUOX2	6914
TCONS_00006397	Chr10:65569698-65571683	1985	1	-1.0042	0.0148626	0.0506967	0.0995166		SORD	3725
TCONS_00006401	Chr10:67773575-67774316	741	1	-1.09468	0.00330295	0.24361	0.215342		MAPK1IP1L;gene_synonym=C14orf32	4427
TCONS_00006404	Chr10:67983364-67984731	1367	1	-1.13132	0.0198416	0.166061	0.158178		FBXO34	164
TCONS_00006405	Chr10:68362712-68363514	802	1	-1.17259	0.0199261	0.195903	0.16212		KTN1	10833
TCONS_00006407	Chr10:68733093-68733452	359	1	-1.10328	6.51909e-05	2.66092	1.68509		PELI2	44888
TCONS_00006410	Chr10:69326752-69329243	2491	1	-1.0369	0.0167228	0.998056	0.917029		C10H14orf101	7787
TCONS_00006411	Chr10:70575467-70576663	1196	1	-1.23696	0.00387056	0.332043	0.377571		C10H14orf37;gene_synonym=C14orf37	2129
TCONS_00006415	Chr10:70903196-70905198	2002	1	-1.29553	0.000831788	0.336967	0.36277		ARID4A	2256
TCONS_00006417	Chr10:71166646-71167982	1336	1	-1.17835	0.004666	0.234535	0.166659		DACT1	3750
TCONS_00006418	Chr10:71179253-71180937	1684	1	-1.36975	0.00903536	0.185704	0.225284		DACT1	16357
TCONS_00006420	Chr10:72658819-72659655	836	1	-1.12233	0.0104223	0.209364	0.0811013		DHRS7	17625
TCONS_00006436	Chr10:72776683-72777227	544	1	-1.29568	0.000727951	0.245767	0.135678		PPM1A	7892
TCONS_00006437	Chr10:73081301-73081892	591	1	-1.16454	0.010572	0.235174	0.0564009		SIX1	7367
TCONS_00006438	Chr10:74143555-74144392	837	1	-1.36671	0.00747448	0.618922	0.580301		LOC100848505	286
TCONS_00006439	Chr10:76110283-76110972	689	1	-1.06797	0.000405663	0.22458	0.223002		PPP2R5E	1016
TCONS_00006440	Chr10:76300408-76300976	568	1	-1.22127	0.00125006	1.28514	1.09807		SGPP1	19034
TCONS_00006443	Chr10:76989422-76991857	2435	1	-1.1808	0.00507284	0.593932	0.788529		HSPA2;gene_synonym=HSPA3	345
TCONS_00006444	Chr10:77026534-77027126	592	1	-1.08453	0.00959242	0.287218	0.401649		PPP1R36	4086
TCONS_00006445	Chr10:77161572-77163227	1655	1	-0.982592	9.65129e-05	0.191405	0.209894		PLEKHG3	17852
TCONS_00006447	Chr10:77171304-77171946	642	1	-1.08301	0.00508083	0.23558	0.339936		PLEKHG3	9133
TCONS_00006448	Chr10:77511820-77512582	762	1	-1.02042	0.0144102	0.208933	0.167566		MAX	2957
TCONS_00006456	Chr10:79952200-79953052	852	1	-1.32885	0.000526148	0.370824	0.516318		ARG2	125625
TCONS_00006457	Chr10:79953425-79953927	502	1	-1.04501	0.00166346	0.296393	0.152744		ARG2	124750
TCONS_00006459	Chr10:80001723-80002760	1037	1	-1.22812	0.000422511	0.174887	0.0837694		ARG2	75917
TCONS_00006460	Chr10:80174004-80174887	883	1	-1.19135	0.00782957	0.306716	0.12813		ZFYVE26	3644
TCONS_00006461	Chr10:80684833-80686036	1203	1	-1.24895	0.00373122	0.275964	0.21736		RAD51B	53293
TCONS_00006462	Chr10:80688179-80689102	923	1	-1.27236	0.000414831	0.233276	0.12672		RAD51B	56639
TCONS_00006465	Chr10:80712179-80713498	1319	1	-0.896532	0.00404596	0.369223	0.348982		RAD51B	80639
TCONS_00006466	Chr10:80713570-80715577	2007	1	-1.1063	0.0163558	0.24022	0.159688		RAD51B	82030
TCONS_00006467	Chr10:80750307-80751138	831	1	-0.550459	0.0124803	0.177007	0.097345		RAD51B	118767
TCONS_00006469	Chr10:80971161-80973190	2029	1	-1.0507	0.00530304	0.367041	0.56027		ZFP36L1	315
TCONS_00006470	Chr10:80974237-80975134	897	1	-1.0694	0.00172921	0.128021	0.196836		ZFP36L1	3391
TCONS_00006472	Chr10:80979505-80980390	885	1	-1.21106	0.00779675	0.182917	0.337945		ZFP36L1	8659
TCONS_00006473	Chr10:80981882-80983138	1256	1	-0.988395	0.0124086	0.245283	0.182774		ZFP36L1	11036
TCONS_00006477	Chr10:81320120-81320987	867	1	-1.38419	0.00705576	0.11115	0.364764		EXD2	23990
TCONS_00006480	Chr10:81669606-81670980	1374	1	-1.06984	0.00637869	0.146687	0.236348		PLEKHD1;gene_synonym=UPF0639	44862
TCONS_00006481	Chr10:81805164-81806289	1125	1	-1.19217	0.0105974	0.20445	0.137037		KIAA0247	5032
TCONS_00006488	Chr10:81818082-81818602	520	1	-1.14023	0.000141283	0.286376	0.11587		KIAA0247	17950
TCONS_00006491	Chr10:82339804-82340631	827	1	-1.04112	0.00850098	0.471475	0.557408		SYNJ2BP	6430
TCONS_00006499	Chr10:82672730-82673632	902	1	-1.04551	0.00424697	0.345793	0.107586		LOC523451	4472
TCONS_00006505	Chr10:85000674-85001548	874	1	-1.12981	0.00197621	10.4464	9.76003		RBM25	4043
TCONS_00006506	Chr10:85076129-85076736	607	1	-0.787352	0.00252052	0.508192	1.17548		PSEN1	3350
TCONS_00006507	Chr10:85077397-85078584	1187	1	-1.24875	0.00112603	1.55725	1.39873		PSEN1	4618
TCONS_00006508	Chr10:85090790-85091696	906	1	-1.35966	0.0146703	0.475004	0.613912		PAPLN	102
TCONS_00006509	Chr10:85383707-85384395	688	1	-1.19511	0.0114852	0.787408	0.955933		ACOT4	3170
TCONS_00006521	Chr10:85585059-85586402	1343	1	-1.23006	0.00231196	0.252049	0.199522		LOC100847232	26088
TCONS_00006533	Chr10:86486114-86487021	907	1	-1.28397	0.00110531	0.226531	0.208226		YLPM1	6430
TCONS_00006537	Chr10:86882774-86883214	440	1	-1.40249	0.0033401	0.636382	0.800146		FOS	525
TCONS_00006539	Chr10:87284606-87285524	918	1	-1.06591	0.00481686	0.158836	0.279824		LOC100847750	3726
TCONS_00006540	Chr10:87287598-87288052	454	1	-0.767459	0.0202196	1.10089	0.759992		LOC100847750	6718
TCONS_00006543	Chr10:87691055-87691972	917	1	-1.07804	0.00486632	0.159238	0.158451		WDR36	4404
TCONS_00006546	Chr10:88532240-88532888	648	1	-1.2104	0.00493549	0.19337	0.0429616		C10H14orf118	9685
TCONS_00006547	Chr10:88533050-88534146	1096	1	-1.06802	0.0023646	0.209067	0.125585		C10H14orf118	10495
TCONS_00006556	Chr10:89611848-89615002	3154	1	-1.12027	0.00797405	3.83421	3.46801		TMED8	4636
TCONS_00006559	Chr10:89748265-89749161	896	1	-1.03319	0.00134727	0.237005	0.141317		SPTLC2	7829
TCONS_00006560	Chr10:89874832-89875826	994	1	-0.751934	0.003574	0.255511	0.285849		ALKBH1	15206
TCONS_00006561	Chr10:90152593-90153418	825	1	-0.701985	0.00934749	0.270581	0.0618489		ADCK1	17942
TCONS_00006562	Chr10:91578324-91578880	556	1	-0.973528	0.0144403	0.198625	0.48163		NRXN3;gene_synonym=NRXNIII	18687
TCONS_00006565	Chr10:95708745-95709064	319	1	-1.15169	0.00775905	0.867481	0.947197		LOC100140640	277551
TCONS_00006566	Chr10:95709398-95709833	435	1	-0.890201	0.0205637	0.413196	0.533178		LOC100140640	278204
TCONS_00006568	Chr10:98229789-98230958	1169	1	-1.26521	0.00606279	0.190184	0.273451		FLRT2	101101
TCONS_00006572	Chr10:100725385-100725968	583	1	-1.09879	0.0151751	0.318122	0.188364		GALC	7113
TCONS_00006573	Chr10:100726117-100726764	647	1	-1.0561	0.00206905	0.258331	0.156326		GALC	6317
TCONS_00006574	Chr10:100726826-100727746	920	1	-1.23132	0.012994	0.261808	0.0498071		GALC	5335
TCONS_00006575	Chr10:100790732-100791551	819	1	-1.30927	0.0102974	0.228077	0.130972		GALC	967
TCONS_00006578	Chr10:101311431-101312914	1483	1	-1.26489	0.00116127	0.299212	0.354002		PTPN21	2188
TCONS_00006579	Chr10:102514130-102514889	759	1	-0.89127	0.0123427	0.361435	0.19009		EFCAB11	9082
TCONS_00006580	Chr10:102769765-102770939	1174	1	-1.09169	0.00653942	0.261781	0.247224		TDP1	3504
TCONS_00006585	Chr10:103500525-103502008	1483	1	-1.20683	0.00946305	0.31798	0.514161		RPS6KA5;gene_synonym=MSK1	6670
TCONS_00006587	Chr10:103505312-103506289	977	1	-0.999254	0.00366749	0.138782	0.204312		RPS6KA5;gene_synonym=MSK1	2389
TCONS_00006816	Chr11:12504528-12531685	4013	3	-1.20491	0.0132818	1.13678	1.02335		CYP26B1	117487
TCONS_00007416	Chr11:76123499-76124471	530	2	-0.984141	0.00189226	0.325941	1.06265		KLHL29	500304
TCONS_00007606	Chr11:96274046-96274826	780	1	-1.1932	0.00492822	0.163467	0.105469		MAPKAP1	3827
TCONS_00007651	Chr11:98472849-98474068	349	2	-0.943424	0.0112884	5.74123	5.67077		CDK9	396
TCONS_00007957	Chr11:106469284-106473320	1213	2	-0.998003	0.00132128	1.236	1.50716		PPP1R26	3625
TCONS_00008231	Chr11:14553719-14561681	7841	2	-1.08216	0.00133877	2.26805	2.7988		MEMO1	2590
TCONS_00008249	Chr11:18784404-18797217	1955	6	-1.21414	0.00506398	0.538435	0.87583		CRIM1	37830
TCONS_00008327	Chr11:21858608-21867928	314	2	-1.19198	0.0144226	0.735678	0.279112		MAP4K3	97260
TCONS_00008587	Chr11:49281425-49282460	657	2	-1.26883	0.00729055	1.74528	1.8513		GGCX	249
TCONS_00008749	Chr11:70756077-70756666	314	2	-1.03067	0.00253461	0.825912	1.2309		C11H2orf71	962
TCONS_00008872	Chr11:74211571-74216269	1196	2	-1.23017	0.0131125	0.906472	0.765383		EFR3B	37020
TCONS_00009065	Chr11:95733102-95741979	2114	2	-1.08234	0.00122935	0.207554	0.371991		LOC100848407	13411
TCONS_00009493	Chr11:59934-61186	1252	1	-1.23338	0.00977418	0.625066	0.599992		ZC3H6	3408
TCONS_00009505	Chr11:2007948-2010372	2424	1	-0.866283	0.0204459	0.289576	0.230181		PROM2	2295
TCONS_00009510	Chr11:2305420-2305913	493	1	-1.04564	0.00911226	0.677541	0.345536		STARD7	177
TCONS_00009513	Chr11:2316372-2317509	1137	1	-1.09561	0.0108308	0.291149	0.282456		TMEM127	6032
TCONS_00009514	Chr11:2400022-2401554	1532	1	-1.19914	0.00743728	0.338363	0.430476		NCAPH;gene_synonym=BRRN1	101
TCONS_00009516	Chr11:2728885-2730658	1773	1	-1.20275	0.0021868	0.372294	0.488341		CNNM3	349
TCONS_00009534	Chr11:4624120-4626539	2419	1	-0.759352	0.00691271	0.2658	0.250915		AFF3	2274
TCONS_00009535	Chr11:5345911-5347292	1381	1	-1.09204	0.0105837	0.262683	0.228665		LOC100847203	0
TCONS_00009541	Chr11:5418255-5419435	1180	1	-0.528731	0.00291545	0.800722	0.800095		LONRF2	15054
TCONS_00009544	Chr11:5430541-5431535	994	1	-1.26115	0.003901	0.0606595	0.282049		LONRF2	2954
TCONS_00009545	Chr11:5564102-5569531	5429	1	-0.848348	0.018542	0.61495	0.57157		PDCL3	2859
TCONS_00009546	Chr11:5739650-5740761	1111	1	-1.16192	0.0207603	0.187476	0.133518		PTPN13	13588
TCONS_00009552	Chr11:6258870-6259316	446	1	-1.34062	0.00884244	0.721341	0.403502		CREG2	18331
TCONS_00009556	Chr11:6273386-6274669	1283	1	-1.11282	0.0236115	0.175666	0.241767		CREG2	2978
TCONS_00009562	Chr11:6769942-6770609	667	1	-0.899489	0.0249807	0.513235	0.0957063		IL1R2;gene_synonym=IL-1R2	12162
TCONS_00009568	Chr11:9164941-9166027	1086	1	-1.10683	0.00736863	0.167742	0.175686		MRPS9	7215
TCONS_00009570	Chr11:9791986-9793818	1832	1	-1.32793	0.014851	0.598507	0.82694		HK2	719
TCONS_00009571	Chr11:9794374-9795216	842	1	-1.08452	0.0109301	0.17154	0.337145		HK2	3107
TCONS_00009576	Chr11:9814451-9816617	2166	1	-0.899188	0.00843373	0.196361	0.222487		HK2	23184
TCONS_00009582	Chr11:10228171-10229274	1103	1	-1.07266	0.02165	0.124206	0.0767912		DCTN1	6575
TCONS_00009584	Chr11:10662741-10663488	747	1	-1.01537	0.00101467	0.133905	0.202059		DGUOK	13142
TCONS_00009586	Chr11:10712532-10714702	2170	1	-1.22309	0.00468843	0.228736	0.152109		DGUOK	1646
TCONS_00009588	Chr11:10751310-10752359	1049	1	-0.992492	5.23331e-05	0.160815	0.269218		ACTG2	11226
TCONS_00009591	Chr11:10759244-10761812	2568	1	-1.22975	0.0184993	0.0925333	0.258197		STAMBP	9851
TCONS_00009592	Chr11:10762520-10765060	2540	1	-1.18176	0.00100409	0.0775096	0.163313		STAMBP	6603
TCONS_00009596	Chr11:11292635-11293648	1013	1	-0.964136	0.0196284	0.190316	0.24		RAB11FIP5	21466
TCONS_00009597	Chr11:12351378-12353548	2170	1	-1.11185	0.00269782	0.241867	0.250545		CYP26B1	17632
TCONS_00009600	Chr11:12493506-12494971	1465	1	-0.944775	0.00238933	0.2608	0.172398		CYP26B1	106465
TCONS_00009603	Chr11:13151070-13152833	1763	1	-1.06804	0.00149322	0.306883	0.469828		ZNF638	2727
TCONS_00009604	Chr11:13415257-13416261	1004	1	-1.03064	0.0119927	1.38865	1.71599		NAGK	156
TCONS_00009610	Chr11:13992719-13993806	1087	1	-0.726347	0.00543075	0.222319	0.15738		TGFA	6103
TCONS_00009611	Chr11:13994174-13995051	877	1	-1.11545	0.00201818	0.277351	0.29016		TGFA	7558
TCONS_00009613	Chr11:14041189-14041971	782	1	-1.22215	0.00426363	0.249868	0.123237		TGFA	54573
TCONS_00009614	Chr11:14170985-14171736	751	1	-1.13897	0.00087936	0.17149	0.198201		FAM136A	4516
TCONS_00009622	Chr11:14956300-14959534	3234	1	-1.05741	0.00654084	0.775659	0.603029		YIPF4	16475
TCONS_00009623	Chr11:14978899-14979588	689	1	-1.1676	0.00251845	0.627423	0.576129		BIRC6	343
TCONS_00009624	Chr11:15197439-15198162	723	1	-0.591956	0.0119005	0.322644	0.332771		BIRC6	3323
TCONS_00009625	Chr11:15198240-15201294	3054	1	-1.26649	0.00142945	0.459317	0.486096		BIRC6	4124
TCONS_00009626	Chr11:16140803-16141303	500	1	-1.26354	0.000155366	0.277585	0.123179		LOC100847888	0
TCONS_00009627	Chr11:17250347-17250448	101	1	-1.12428	0.000360465	595.065	882.956		LOC100847145	1052138
TCONS_00009630	Chr11:19153507-19153994	487	1	-1.15902	0.0015835	0.438529	0.223911		VIT	25554
TCONS_00009631	Chr11:19324279-19330061	5782	1	-1.11912	0.000447673	1.24801	1.22298		STRN	7557
TCONS_00009634	Chr11:19450987-19452094	1107	1	-1.13385	0.00171468	0.13447	0.139645		STRN	5589
TCONS_00009637	Chr11:20817296-20817868	572	1	-0.943502	0.0119108	0.288459	0.193507		ATL2;gene_synonym=ARL6IP2	58304
TCONS_00009640	Chr11:21155086-21156762	1676	1	-1.15821	0.0238893	0.217478	0.127093		GEMIN6	3508
TCONS_00009641	Chr11:21156851-21157641	790	1	-1.14506	0.002538	0.210739	0.193393		GEMIN6	5273
TCONS_00009642	Chr11:21461275-21461718	443	1	-1.4109	0.00205911	0.475554	0.679802		SOS1	692
TCONS_00009643	Chr11:21519967-21524533	4566	1	-1.07453	0.00553046	0.273414	0.365315		CDKL4	2375
TCONS_00009653	Chr11:24895061-24898037	2976	1	-1.32182	0.00397657	0.349829	0.239569		KCNG3	11361
TCONS_00009655	Chr11:25213134-25217006	3872	1	-1.26855	0.00159534	0.281096	0.339514		HAAO	11571
TCONS_00009656	Chr11:25223588-25224322	734	1	-1.1254	0.0050387	0.185671	0.246373		HAAO	22025
TCONS_00009657	Chr11:25356816-25357658	842	1	-1.16422	0.0114111	0.217777	0.203418		HAAO	155253
TCONS_00009671	Chr11:27931831-27932940	1109	1	-1.02961	0.00619072	0.136272	0.285294		PRKCE	2031
TCONS_00009672	Chr11:28571660-28572638	978	1	-1.10182	0.00612236	0.213579	0.195111		EPAS1	3601
TCONS_00009674	Chr11:28929179-28929868	689	1	-1.3693	0.00646715	0.356754	0.223002		CRIPT	15172
TCONS_00009675	Chr11:28930624-28931333	709	1	-0.704411	0.00172507	0.264118	0.201678		CRIPT	16617
TCONS_00009676	Chr11:28933034-28933946	912	1	-1.21937	0.000537608	0.134767	0.0685381		CRIPT	19027
TCONS_00009678	Chr11:29085873-29086371	498	1	-0.917265	0.00718413	0.356822	0.3711		SOCS5	32624
TCONS_00009689	Chr11:29755573-29756515	942	1	-0.723569	0.0168996	0.0178887	0.230962		KCNK12	2942
TCONS_00009692	Chr11:30745309-30746703	1394	1	-0.789216	0.00911229	0.205213	0.119718		STON1	5987
TCONS_00009693	Chr11:35045869-35045987	118	1	-1.20613	0.000302218	616.364	515.187		ASB3;gene_synonym=ASB-3	1208042
TCONS_00009695	Chr11:38152897-38154145	1248	1	-1.03885	0.0139656	0.152479	0.196643		SMEK2	2306
TCONS_00009696	Chr11:38154992-38155812	820	1	-0.495155	0.00512975	0.235458	0.183329		SMEK2	4401
TCONS_00009698	Chr11:40745677-40746411	734	1	-1.30517	0.00526589	0.328632	0.282904		FANCL	1258
TCONS_00009699	Chr11:43175801-43176810	1009	1	-1.10379	0.0163349	0.333188	0.379867		BCL11A	1770
TCONS_00009702	Chr11:43368008-43368530	522	1	-1.08119	0.000536545	1.02391	0.557967		PAPOLG	10319
TCONS_00009703	Chr11:43463394-43464100	706	1	-1.14873	0.00405815	0.224047	0.145201		REL	26239
TCONS_00009704	Chr11:43469133-43469688	555	1	-1.10352	0.00028357	0.420354	0.704259		REL	20651
TCONS_00009705	Chr11:43469971-43470231	260	1	-1.16002	0.0022481	2.20227	2.04588		REL	20108
TCONS_00009710	Chr11:43647214-43649445	2231	1	-1.14104	0.00472088	0.282171	0.404499		PEX13	6911
TCONS_00009714	Chr11:43880462-43881616	1154	1	-0.867628	0.0147942	0.107182	0.0622694		MRPL19	3830
TCONS_00009717	Chr11:44148726-44149245	519	1	-0.788818	0.00274693	1.02265	0.678416		2010-09-01	1506
TCONS_00009718	Chr11:44149354-44150273	919	1	-1.06542	0.0118074	0.78017	0.807594		2010-09-01	478
TCONS_00009720	Chr11:44366725-44367136	411	1	-1.08882	0.00660049	0.251287	0.765371		SH3RF3	1223
TCONS_00009724	Chr11:45987135-45987708	573	1	-0.965189	0.00617426	0.448655	0.125958		LOC786288	0
TCONS_00009732	Chr11:46492342-46494972	2630	1	-1.19951	0.000982338	1.57582	1.78		IL37	3544
TCONS_00009734	Chr11:46499448-46500858	1410	1	-0.9924	0.0246599	0.125846	0.158277		IL37	10650
TCONS_00009736	Chr11:46509486-46509768	282	1	-1.05134	4.16405e-05	8.66397	10.1606		IL37	20688
TCONS_00009745	Chr11:48182958-48184259	1301	1	-1.29773	0.0119587	0.319497	0.284943		RNF103	10570
TCONS_00009747	Chr11:48244513-48245359	846	1	-0.975661	0.0109762	0.094167	0.384479		KDM3A;gene_synonym=JMJD1A	3361
TCONS_00009748	Chr11:48245463-48246609	1146	1	-1.02455	0.00150026	0.180437	0.213903		KDM3A;gene_synonym=JMJD1A	2111
TCONS_00009755	Chr11:48759626-48761360	1734	1	-1.25322	0.00676026	0.356001	0.278488		POLR1A	45748
TCONS_00009757	Chr11:48762895-48763788	893	1	-0.958119	0.0185369	0.242843	0.161809		POLR1A	49017
TCONS_00009765	Chr11:48847355-48848535	1180	1	-1.12454	0.00245102	5.90576	3.50112		ST3GAL5;gene_synonym=SIAT9,ST3GAL-V	89
TCONS_00009767	Chr11:48919763-48920493	730	1	-1.07795	0.000404879	0.287935	0.486028		ST3GAL5;gene_synonym=SIAT9,ST3GAL-V	14445
TCONS_00009775	Chr11:49828727-49829476	749	1	-0.970005	0.00332377	0.234288	0.182314		KCMF1	17068
TCONS_00009776	Chr11:49841756-49842705	949	1	-1.19494	0.0161058	0.143911	0.198279		LOC100847816	14868
TCONS_00009777	Chr11:49844477-49846179	1702	1	-1.06771	0.00172959	0.259026	0.189054		LOC100847816	11394
TCONS_00009779	Chr11:49855366-49856224	858	1	-1.28827	0.000356092	0.239925	0.293503		LOC100847816	1349
TCONS_00009786	Chr11:60032808-60033967	1159	1	-1.13358	0.00581728	0.274515	0.182726		USP34	1184
TCONS_00009789	Chr11:60313876-60314746	870	1	-1.18623	0.00360282	0.415677	0.510951		FAM161A	37829
TCONS_00009791	Chr11:60316224-60317093	869	1	-1.31101	0.00133065	0.15532	0.21043		FAM161A	35482
TCONS_00009793	Chr11:60601015-60602776	1761	1	-1.16554	0.00311228	0.154919	0.216797		COMMD1	2575
TCONS_00009794	Chr11:60603426-60604531	1105	1	-1.19556	0.0149547	0.0831322	0.162155		COMMD1	4986
TCONS_00009795	Chr11:60605191-60606038	847	1	-1.11854	0.00261769	0.13216	0.252412		COMMD1	6751
TCONS_00009796	Chr11:60609790-60610639	849	1	-0.822813	0.00519213	0.157061	0.297353		COMMD1	11350
TCONS_00009797	Chr11:60610835-60611519	684	1	-1.19537	0.00177479	0.166737	0.3891		COMMD1	12395
TCONS_00009798	Chr11:60611987-60612849	862	1	-0.949821	0.00236837	0.218997	0.258623		COMMD1	13547
TCONS_00009799	Chr11:60612904-60614477	1573	1	-0.843499	0.00868847	0.218655	0.264918		COMMD1	14464
TCONS_00009803	Chr11:60632920-60633485	565	1	-1.29106	0.000287947	0.263235	0.0517376		B3GNT2	21149
TCONS_00009805	Chr11:62413262-62413803	541	1	-1.14761	0.00014472	0.270603	0.137463		VPS54	35981
TCONS_00009806	Chr11:62418500-62420216	1716	1	-0.932776	0.015033	0.30182	0.193285		VPS54	41219
TCONS_00009807	Chr11:62420437-62420838	401	1	-1.30119	0.0113298	0.653291	0.303531		VPS54	43156
TCONS_00009808	Chr11:62424139-62424779	640	1	-1.31143	6.51891e-05	0.265761	0.188494		PELI1	46826
TCONS_00009809	Chr11:62425122-62426267	1145	1	-1.11918	0.00216461	0.375444	0.221591		PELI1	45338
TCONS_00009813	Chr11:62437491-62438443	952	1	-1.17159	0.000285918	0.242381	0.0835074		PELI1	33162
TCONS_00009816	Chr11:62455219-62456812	1593	1	-0.958414	0.00260487	0.237491	0.0870713		PELI1	14793
TCONS_00009818	Chr11:62665113-62667477	2364	1	-1.14855	0.0223134	0.155329	0.160194		PELI1	137038
TCONS_00009831	Chr11:63049832-63050957	1125	1	-1.15807	0.000590574	0.188284	0.295828		SERTAD2	55977
TCONS_00009840	Chr11:63068059-63069678	1619	1	-1.10019	0.00300122	0.227057	0.291279		SERTAD2	74204
TCONS_00009841	Chr11:63069940-63070644	704	1	-1.18861	0.000358843	0.301864	0.224045		SERTAD2	76085
TCONS_00009852	Chr11:63108280-63109389	1109	1	-1.20081	0.013898	0.0901528	0.161471		SERTAD2	114425
TCONS_00009855	Chr11:63220192-63222172	1980	1	-0.987625	0.0240408	0.307722	0.253918		SLC1A4;gene_synonym=ASCT1	115483
TCONS_00009856	Chr11:63222942-63223869	927	1	-1.02677	0.00420981	0.254951	0.0671829		SLC1A4;gene_synonym=ASCT1	113786
TCONS_00009857	Chr11:63594159-63596234	2075	1	-1.12677	0.00255037	2.15986	1.87212		ACTR2;gene_synonym=ARP2	2178
TCONS_00009860	Chr11:65246441-65247337	896	1	-0.620339	0.012192	6.41488	5.74449		C11H2orf66	200663
TCONS_00009861	Chr11:66180770-66181838	1068	1	-1.19298	0.00505267	0.269052	0.233506		C1D	290111
TCONS_00009863	Chr11:66187735-66188368	633	1	-0.98755	0.00635904	0.217937	0.331265		C1D	283581
TCONS_00009864	Chr11:66646251-66647819	1568	1	-1.34691	0.0032028	0.23624	0.261473		PPP3R1	3975
TCONS_00009865	Chr11:66647917-66649151	1234	1	-1.27242	0.00108787	0.417242	0.405301		PPP3R1	5641
TCONS_00009866	Chr11:66649757-66651418	1661	1	-1.25182	0.00492499	0.207919	0.149357		PPP3R1	7481
TCONS_00009867	Chr11:67656810-67658126	1316	1	-0.94968	0.0181979	0.280593	0.157782		GFPT1	26264
TCONS_00009868	Chr11:67676661-67677253	592	1	-1.07287	0.0141298	0.364083	0.176577		GFPT1	7137
TCONS_00009877	Chr11:68271961-68272999	1038	1	-1.22309	0.0047012	0.0933678	0.269004		ASPRV1	2548
TCONS_00009885	Chr11:69679686-69680962	1276	1	-1.05752	0.00995209	0.811659	0.66048		YPEL5	7074
TCONS_00009886	Chr11:70833748-70835430	1682	1	-1.31828	0.0110835	0.70146	0.774169		WDR43	16427
TCONS_00009887	Chr11:70956707-70958695	1988	1	-1.27561	0.000354709	0.114554	0.137178		PPP1CB	2335
TCONS_00009889	Chr11:71056353-71056917	564	1	-1.08786	0.00642806	0.233595	0.206592		PPP1CB	58797
TCONS_00009893	Chr11:71302567-71304200	1633	1	-0.952962	0.00305986	0.25831	0.598749		FOSL2	25572
TCONS_00009894	Chr11:71305621-71307365	1744	1	-0.994578	0.00733113	0.1399	0.336056		FOSL2	22407
TCONS_00009898	Chr11:71323206-71325033	1827	1	-0.979065	0.00908388	0.104937	0.216642		FOSL2	4739
TCONS_00009905	Chr11:71971715-71972279	564	1	-1.08064	0.00311692	0.588425	0.67919		SLC4A1AP	24381
TCONS_00009913	Chr11:72292079-72293395	1316	1	-1.3345	0.000835814	0.31122	0.328338		EIF2B4	4314
TCONS_00009921	Chr11:73691550-73692880	1330	1	-1.08029	0.00669373	0.514328	0.653796		DTNB	31594
TCONS_00009923	Chr11:73945061-73945543	482	1	-1.16533	0.00528483	0.358199	0.151629		LOC100848235	8777
TCONS_00009924	Chr11:73954226-73955070	844	1	-1.20605	0.0186286	0.145566	0.30423		LOC100848235	17942
TCONS_00009925	Chr11:74070743-74072501	1758	1	-0.744684	0.0198847	0.380091	0.436191		LOC100848258	9968
TCONS_00009926	Chr11:74359625-74360785	1160	1	-0.879816	0.0108677	0.375196	0.282199		DNAJC27;gene_synonym=RBJ	2203
TCONS_00009928	Chr11:74363122-74364410	1288	1	-1.07753	0.0219421	0.262944	0.14587		DNAJC27;gene_synonym=RBJ	5700
TCONS_00009929	Chr11:74847516-74848298	782	1	-1.3137	0.00219371	0.469189	0.346385		ITSN2	8131
TCONS_00009942	Chr11:75275708-75276110	402	1	-0.69238	0.0015905	0.477534	0.863675		ATAD2B	11723
TCONS_00009944	Chr11:75278581-75279157	576	1	-0.955723	0.00196975	0.231082	0.435312		KLHL29	11487
TCONS_00009947	Chr11:75283946-75284460	514	1	-1.19276	0.00199392	0.473985	0.285599		KLHL29	6184
TCONS_00009949	Chr11:75626844-75627860	1016	1	-1.16671	0.00686736	0.0815206	0.230592		KLHL29	3649
TCONS_00009955	Chr11:78257662-78258692	1030	1	-1.35555	0.00310443	0.116485	0.13516		GDF7	11531
TCONS_00009967	Chr11:86919564-86919976	412	1	-0.617503	0.00915394	0.889368	0.291836		ATP6V1C2	1458
TCONS_00009972	Chr11:87047286-87048332	1046	1	-0.803946	0.0109125	0.218845	0.0983271		NOL10	8853
TCONS_00009976	Chr11:87620542-87622612	2070	1	-1.05822	0.0126082	0.234734	0.15419		GRHL1	3872
TCONS_00009984	Chr11:87887329-87889205	1876	1	-1.19695	0.000617487	0.114787	0.267788		LOC100847768	6060
TCONS_00009988	Chr11:88587662-88589707	2045	1	-1.11383	0.00425068	0.437345	0.5376		ID2	498
TCONS_00009989	Chr11:92280321-92280635	314	1	-1.50559	7.69688e-09	0.69056	0.641023		LOC527409	911
TCONS_00009993	Chr11:92491736-92492742	1006	1	-1.05687	0.00790777	0.196124	0.0992392		DAB2IP	84909
TCONS_00009994	Chr11:92544221-92545606	1385	1	-1.13851	0.00663912	0.0783064	0.185063		DAB2IP	32045
TCONS_00010008	Chr11:93975174-93975769	595	1	-0.854153	0.00439923	0.233011	0.183056		OR1K1	4968
TCONS_00010009	Chr11:94002071-94004346	2275	1	-1.28278	0.00119788	0.348832	0.433071		RC3H2	7390
TCONS_00010014	Chr11:95124651-95125127	476	1	-0.945766	4.93301e-05	0.880127	0.618182		LHX2	181
TCONS_00010015	Chr11:95213043-95213779	736	1	-1.19067	0.010066	0.263863	0.150056		LHX2	67995
TCONS_00010018	Chr11:95730008-95730339	331	1	-1.37037	0.0110496	1.02566	0.509225		LOC100848407	10317
TCONS_00010019	Chr11:95730517-95732988	2471	1	-1.19255	0.00270377	0.276054	0.348228		LOC100848407	10826
TCONS_00010021	Chr11:96039954-96041039	1085	1	-1.29268	0.000415955	0.760308	0.622951		SCAI	1218
TCONS_00010023	Chr11:97626604-97627471	867	1	-1.09348	0.0183654	0.207555	0.107162		ZBTB43;gene_synonym=ZNF297B	18462
TCONS_00010030	Chr11:98562521-98563196	675	1	-1.19849	0.0107126	0.512169	0.417522		AK1	945
TCONS_00010031	Chr11:98563287-98564107	820	1	-1.33411	0.0217132	0.240668	0.237142		AK1	1711
TCONS_00010036	Chr11:98668428-98669603	1175	1	-1.17786	0.000981085	0.395251	0.386518		FAM102A	13677
TCONS_00010037	Chr11:98748759-98750164	1405	1	-1.02129	0.00961225	0.0911849	0.0446605		SLC25A25	295
TCONS_00010038	Chr11:98831154-98832243	1089	1	-0.757214	0.0231455	0.188053	0.38187		DNM1	2271
TCONS_00010039	Chr11:98909492-98910011	519	1	-1.02168	0.00935429	0.462562	0.465188		LOC616324	7442
TCONS_00010042	Chr11:99000375-99001478	1103	1	-1.23007	0.0222583	0.207515	0.121312		URM1	4707
TCONS_00010044	Chr11:99013094-99013738	644	1	-1.01186	0.0144376	0.213043	0.178961		CERCAM;gene_synonym=CEECAM1	6183
TCONS_00010047	Chr11:99045282-99046599	1317	1	-1.11129	0.00436107	0.187267	0.0860512		ODF2	1093
TCONS_00010051	Chr11:99249771-99250531	760	1	-1.13393	0.00589949	0.305665	0.374125		ZDHHC12	191
TCONS_00010052	Chr11:99251084-99252334	1250	1	-1.22607	0.00833549	0.192173	0.216341		ZDHHC12	1504
TCONS_00010054	Chr11:99328510-99329569	1059	1	-0.927785	0.0205754	0.547389	0.879214		C11H9orf114	1353
TCONS_00010055	Chr11:99336606-99338036	1430	1	-0.936122	0.0171349	0.281852	0.544899		C11H9orf114	9449
TCONS_00010058	Chr11:99625942-99627677	1735	1	-0.698092	0.00639353	0.239274	0.214052		PPP2R4	3955
TCONS_00010063	Chr11:99941391-99943118	1727	1	-1.03967	0.00723537	0.228413	0.258134		C11H9orf50	87700
TCONS_00010066	Chr11:100136562-100137333	771	1	-1.30829	0.000654367	0.28871	0		PRRX2	4124
TCONS_00010067	Chr11:100139315-100139820	505	1	-0.657449	0.0193194	0.557374	0.191738		PTGES;gene_synonym=MPGES-1	3833
TCONS_00010070	Chr11:100412819-100413845	1026	1	-1.23657	0.0152801	0.235529	0.100599		GPR107	18452
TCONS_00010071	Chr11:100417219-100421064	3845	1	-1.11983	0.00070234	0.551969	0.210239		GPR107	11233
TCONS_00010073	Chr11:100567168-100567927	759	1	-1.05494	0.00347862	2.0886	1.98006		NCS1;gene_synonym=FREQ,NCS-1	10688
TCONS_00010076	Chr11:101329739-101330489	750	1	-1.00037	0.00981073	0.53274	0.359747		AIF1L;gene_synonym=C9orf58,IBA2	4963
TCONS_00010077	Chr11:101330645-101331759	1114	1	-1.30233	0.0142502	0.40064	0.412509		AIF1L;gene_synonym=C9orf58,IBA2	3693
TCONS_00010090	Chr11:101675769-101676829	1060	1	-1.08005	0.00531564	0.170797	0.144657		LOC784457	3223
TCONS_00010093	Chr11:101718923-101719602	679	1	-0.816103	0.00472159	0.205364	0.186939		RAPGEF1	8175
TCONS_00010105	Chr11:103226246-103227930	1684	1	-1.2099	0.0040011	0.19813	0.346838		OBP2B	23643
TCONS_00010106	Chr11:103227999-103228369	370	1	-1.31764	0.00184206	0.691159	0.216447		OBP2B	23204
TCONS_00010112	Chr11:103978919-103979902	983	1	-1.08737	0.00460553	0.246277	0.195116		NOTCH1	5332
TCONS_00010122	Chr11:104117793-104119633	1840	1	-0.500316	0.00868878	0.0822215	0.0672297		EGFL7	9265
TCONS_00010124	Chr11:104122917-104123676	759	1	-0.908659	0.0237764	0.157525	0.0458599		EGFL7	5222
TCONS_00010133	Chr11:104277449-104278003	554	1	-0.723689	0.00584353	0.399361	0.371407		ABO	7225
TCONS_00010138	Chr11:104802722-104803078	356	1	-1.07953	0.000261063	1.91142	1.32842		VAV2	4090
TCONS_00010142	Chr11:104840149-104841054	905	1	-0.890663	0.0039485	0.25751	0.219819		LOC100848355	12758
TCONS_00010154	Chr11:105103979-105104922	943	1	-0.999581	0.00614127	0.107195	0.220119		CACNA1B	77292
TCONS_00010159	Chr11:105537080-105537591	511	1	-1.19527	0.000797543	0.32861	0.168737		ARRDC1	4122
TCONS_00010160	Chr11:105795983-105797441	1458	1	-1.25261	0.005979	0.342886	0.300374		NRARP	5285
TCONS_00010163	Chr11:105950489-105951161	672	1	-1.1076	0.000939174	0.252581	0.250944		GRIN1	4366
TCONS_00010165	Chr11:105953878-105954451	573	1	-0.982429	0.0163801	0.296201	0.184848		GRIN1	7755
TCONS_00010166	Chr11:105957487-105958029	542	1	-1.09123	0.012811	0.452973	0.0822628		GRIN1	11364
TCONS_00010172	Chr11:105971257-105971608	351	1	-1.08109	0.00125644	0.830589	0.550412		RXRA	13002
TCONS_00010193	Chr11:106372532-106372851	319	1	-1.06363	0.0014462	2.80776	2.41122		KIAA1984	287
TCONS_00010197	Chr11:107194871-107195163	292	1	-1.00514	0.0129004	1.19871	1.27616		IFITM2	1824
TCONS_00010198	Chr11:107195338-107195748	410	1	-0.789267	0.00846416	0.741454	1.14785		IFITM2	2291
TCONS_00010199	Chr11:107196252-107196609	357	1	-1.26748	0.000208233	0.603459	0.571876		IFITM2	3205
TCONS_00010206	Chr11:107301248-107301768	520	1	-0.876447	0.0108522	0.820688	0.580663		LOC786073	33715
TCONS_00010241	Chr12:12447952-12499520	1407	2	-0.966315	0.000499618	12.6693	6.53938		DGKH	42772
TCONS_00010256	Chr12:14597160-14600107	1160	3	-0.967632	0.00887311	0.68082	0.397543		LOC100847499	46981
TCONS_00010330	Chr12:20496278-20499422	2428	2	-0.945193	0.00802116	0.169526	0.23444		LOC510388	12642
TCONS_00010434	Chr12:30645844-30647458	1614	1	-0.932468	0.0106268	0.41211	0.120567		LOC100847303	4671
TCONS_00010553	Chr12:36735292-36737024	1732	1	-1.10398	0.00558514	0.269736	0.235653		CENPJ	7701
TCONS_00010709	Chr12:84594670-84595503	715	2	-0.940311	0.000448886	0.135272	0.325828		LOC787750	1014784
TCONS_00010869	Chr12:18016546-18018288	574	3	-1.25346	0.0106552	1.30192	0.91426		MED4	28336
TCONS_00010990	Chr12:29038049-29097978	721	2	-0.849032	0.02022	3.99265	3.68086		FRY	20520
TCONS_00010992	Chr12:29185265-29195020	5714	1	-1.07186	0.010255	0.449415	0.238639		RXFP2	39939
TCONS_00010993	Chr12:29185265-29195020	3296	2	-1.05079	0.0118575	0.601414	0		RXFP2	39939
TCONS_00011190	Chr12:65271752-65288692	5709	2	-1.20631	0.0243894	0.435983	0.458575		MIR17;gene_synonym=bta-mir-17,MIRN17	937862
TCONS_00011192	Chr12:68845547-68845951	404	1	-1.16092	0.018164	0.854515	2.15962		GPC6	104194
TCONS_00011338	Chr12:1515008-1516394	1386	1	-1.28622	0.00642655	0.226257	0.213744		TDRD3	10610
TCONS_00011339	Chr12:1519607-1519913	306	1	-1.14496	1.17865e-05	0.896005	0.507191		TDRD3	7091
TCONS_00011341	Chr12:4616207-4616723	516	1	-1.38769	9.16576e-05	0.387741	0.127287		PCDH17	469163
TCONS_00011342	Chr12:5749980-5750519	539	1	-1.29066	0.0053712	2.82178	4.43295		PCDH17	549137
TCONS_00011345	Chr12:11178468-11179132	664	1	-1.35999	0.00536983	0.218372	0.520722		ELF1	4238
TCONS_00011346	Chr12:11179669-11180459	790	1	-1.22679	0.00278738	0.110836	0.334333		ELF1	2911
TCONS_00011347	Chr12:11297192-11299000	1808	1	-1.12806	0.00121626	0.216083	0.0921676		WBP4	7594
TCONS_00011348	Chr12:11301288-11302098	810	1	-1.18576	0.000887786	0.410885	0.208526		WBP4	4496
TCONS_00011349	Chr12:11303456-11305129	1673	1	-1.13361	0.0172804	0.410625	0.400451		WBP4	1465
TCONS_00011350	Chr12:11646004-11646944	940	1	-1.21565	0.0106494	0.268631	0.0876682		C12H13orf15	4950
TCONS_00011351	Chr12:11686370-11688174	1804	1	-0.69624	0.0101561	0.234736	0.166708		KIAA0564	17268
TCONS_00011356	Chr12:12206040-12206825	785	1	-1.33567	0.0111187	0.223615	0.160129		DGKH	15416
TCONS_00011363	Chr12:14151295-14152398	1103	1	-1.08087	0.00244267	0.651633	0.879193		LACC1;gene_synonym=C12H13orf31	6372
TCONS_00011365	Chr12:14726779-14727716	937	1	-1.27068	0.00251135	0.242664	0.338058		TSC22D1	1149
TCONS_00011367	Chr12:14730011-14731053	1042	1	-0.949387	0.0213993	0.110837	0.201126		TSC22D1	4381
TCONS_00011370	Chr12:14813474-14818298	4824	1	-1.04294	0.00067096	0.589576	0.742359		TSC22D1	87844
TCONS_00011371	Chr12:14818894-14820261	1367	1	-1.0613	0.00226559	0.215061	0.150453		TSC22D1	93264
TCONS_00011379	Chr12:15160432-15161011	579	1	-1.43699	0.00250687	0.458845	0.481267		NUFIP1	3021
TCONS_00011380	Chr12:15234394-15234586	192	1	-0.977879	0.00528426	3.15076	5.83261		KIAA1704	13633
TCONS_00011381	Chr12:15234689-15236330	1641	1	-1.00344	0.000659518	6.80328	6.82415		KIAA1704	13928
TCONS_00011385	Chr12:15523780-15524513	733	1	-1.22883	0.00667047	0.42066	0.277713		TPT1;gene_synonym=TCTP	1245
TCONS_00011389	Chr12:15627240-15628086	846	1	-1.24711	0.0077833	0.231708	0.277436		COG3	3628
TCONS_00011395	Chr12:16074667-16076297	1630	1	-1.24948	0.0047432	0.264503	0.147471		ZC3H13	6023
TCONS_00011396	Chr12:16078731-16079397	666	1	-0.932458	0.00315347	0.186489	0.205994		ZC3H13	2923
TCONS_00011397	Chr12:16251577-16252521	944	1	-1.24083	0.00308212	0.436574	0.266902		LCP1	3258
TCONS_00011401	Chr12:17993544-17994064	520	1	-1.33689	0.0100632	0.281571	0.193117		MED4	5334
TCONS_00011404	Chr12:18015311-18015956	645	1	-1.07713	0.000922992	0.698802	0.279813		MED4	27101
TCONS_00011408	Chr12:18158538-18159183	645	1	-0.870383	0.00308419	0.576311	0.474326		ITM2B	19032
TCONS_00011417	Chr12:18827869-18828804	935	1	-1.18575	0.00307841	0.234266	0.0705935		FNDC3A	15793
TCONS_00011419	Chr12:19008702-19009208	506	1	-1.23786	0.00140873	0.292966	0.181179		CAB39L	5033
TCONS_00011424	Chr12:19568388-19569266	878	1	-1.29967	0.00069801	0.289186	0.0775161		LOC100847818	5120
TCONS_00011425	Chr12:19570918-19571502	584	1	-1.09316	0.00209663	0.267913	0.122625		LOC100847818	2884
TCONS_00011428	Chr12:19585543-19586810	1267	1	-1.36101	0.00237594	0.0536247	0.270148		LOC100847818	7940
TCONS_00011430	Chr12:19602782-19604099	1317	1	-1.22392	0.00432836	0.0874032	0.167717		MIR15A;gene_synonym=bta-mir-15a,MIRN15A	6354
TCONS_00011433	Chr12:19621061-19649953	4465	1	-1.29193	0.0170175	0.591823	0.615997		MIR15A;gene_synonym=bta-mir-15a,MIRN15A	24633
TCONS_00011436	Chr12:19664919-19666322	1403	1	-1.27273	0.0110393	0.244222	0.278384		MIR15A;gene_synonym=bta-mir-15a,MIRN15A	68491
TCONS_00011437	Chr12:19669563-19670141	578	1	-0.905219	0.000793651	0.439052	0.508414		MIR15A;gene_synonym=bta-mir-15a,MIRN15A	73135
TCONS_00011438	Chr12:20074227-20074883	656	1	-1.26408	0.0164692	0.228992	0.383614		DLEU7	276963
TCONS_00011444	Chr12:20975021-20975702	681	1	-1.38006	0.00301387	0.348814	0.383897		INTS6	686
TCONS_00011451	Chr12:22427767-22428057	290	1	-0.723265	0.00262461	0.720847	0.600705		COG6	290763
TCONS_00011453	Chr12:22706194-22706780	586	1	-1.23108	0.000620304	0.451301	0.163329		COG6	12040
TCONS_00011455	Chr12:22710732-22711253	521	1	-1.21111	0.00345628	0.469966	0.328018		COG6	7567
TCONS_00011457	Chr12:22712298-22713341	1043	1	-1.12148	0.00230468	0.312427	0.355516		COG6	5479
TCONS_00011459	Chr12:22715695-22716772	1077	1	-1.17751	0.000582862	0.115991	0.190002		COG6	2048
TCONS_00011460	Chr12:23314766-23316618	1852	1	-1.10256	0.00274135	0.842619	1.36137		FREM2	4690
TCONS_00011468	Chr12:24580646-24581796	1150	1	-1.29612	0.012727	0.29458	0.155762		FAM48A	87077
TCONS_00011470	Chr12:27392796-27393426	630	1	-0.945736	0.00911251	0.446126	0.309992		RFC3	6641
TCONS_00011471	Chr12:27396585-27397681	1096	1	-1.18829	0.000231591	0.231293	0.193995		RFC3	2386
TCONS_00011477	Chr12:28564129-28565007	878	1	-1.21212	0.00425926	0.352595	0.392037		N4BP2L2	3506
TCONS_00011478	Chr12:28565489-28566508	1019	1	-1.15441	0.00163316	0.184815	0.146609		N4BP2L2	4866
TCONS_00011480	Chr12:28567661-28573016	5355	1	-0.964542	0.00501351	0.400551	0.367581		N4BP2L2	7038
TCONS_00011482	Chr12:28577903-28578878	975	1	-0.990283	0.00613326	0.224753	0.135349		N4BP2L2	17280
TCONS_00011484	Chr12:28719632-28720848	1216	1	-1.14392	0.0017569	0.163727	0.0854504		ZAR1L;gene_synonym=ZAR1-LIKE	19273
TCONS_00011494	Chr12:29098275-29098800	525	1	-1.03797	0.00164682	0.316006	0.20026		FRY	80746
TCONS_00011495	Chr12:29161872-29163403	1531	1	-1.37005	0.0157072	0.234245	0.0725505		RXFP2	71556
TCONS_00011497	Chr12:29168524-29169462	938	1	-1.06624	0.0011757	0.163928	0.0310648		RXFP2	65497
TCONS_00011500	Chr12:29204146-29205960	1814	1	-1.26252	0.0045784	0.345045	0.230272		RXFP2	28999
TCONS_00011501	Chr12:29860317-29861811	1494	1	-1.08062	0.0120418	0.0982975	0.0509604		HSPH1	16090
TCONS_00011503	Chr12:30067970-30069391	1421	1	-0.751566	0.0110915	0.294962	0.269105		C12H13orf33	28069
TCONS_00011504	Chr12:30069503-30070304	801	1	-1.23026	0.00962926	0.248161	0.188811		C12H13orf33	29602
TCONS_00011507	Chr12:30237709-30238497	788	1	-1.2936	0.00179194	0.075124	0.30966		USPL1	6207
TCONS_00011508	Chr12:30238871-30239407	536	1	-0.805054	0.0135565	0.255751	0.612126		USPL1	7369
TCONS_00011511	Chr12:30370316-30372197	1881	1	-1.01773	0.0122007	0.259327	0.425199		HMGB1	12396
TCONS_00011516	Chr12:30397605-30399307	1702	1	-1.22988	0.00361609	1.17842	1.54278		HMGB1	39685
TCONS_00011522	Chr12:30832008-30832608	600	1	-1.22033	0.000858689	0.357451	0.214355		UBL3	1350
TCONS_00011525	Chr12:31545229-31546084	855	1	-1.18337	0.012495	0.357147	0.454608		POMP	41257
TCONS_00011530	Chr12:34640847-34641908	1061	1	-1.31209	0.0105405	0.152895	0.26677		MIPEP	2662
TCONS_00011533	Chr12:34646014-34646652	638	1	-1.03806	0.00993041	0.0840827	0.407435		MIPEP	7829
TCONS_00011543	Chr12:36347474-36348560	1086	1	-1.09862	0.00148483	0.152633	0.228958		GJB2;gene_synonym=CX26	6516
TCONS_00011544	Chr12:36352396-36353106	710	1	-0.909365	0.00357206	0.19699	0.0571953		GJB2;gene_synonym=CX26	11438
TCONS_00011547	Chr12:36388004-36389227	1223	1	-1.17784	0.00101283	0.499037	0.704512		GJA3	13691
TCONS_00011552	Chr12:37765278-37765385	107	1	-1.22176	0.00030242	269.241	106.9		ATP12A	842808
TCONS_00011554	Chr12:45513134-45513369	235	1	-1.00033	6.75659e-07	5.07131	5.08983		KLHL1	689657
TCONS_00011557	Chr12:46860462-46862768	2306	1	-1.28711	0.0037069	0.258668	0.40027		DACH1	3330
TCONS_00011559	Chr12:48464693-48465321	628	1	-1.05834	0.00426186	0.354613	0.192275		KLF5	341304
TCONS_00011565	Chr12:48689923-48690859	936	1	-0.63133	0.014758	0.198103	0.138103		LOC100847194	128876
TCONS_00011566	Chr12:48691008-48692232	1224	1	-1.10782	0.0107258	0.201946	0.164574		LOC100847194	127503
TCONS_00011568	Chr12:50089701-50089783	82	1	-1.36088	0.00677496	3808.95	3126.67		TBC1D4	588193
TCONS_00011570	Chr12:50893337-50894321	984	1	-1.07032	0.000677443	0.209657	0.307111		TBC1D4	4739
TCONS_00011571	Chr12:50894866-50896022	1156	1	-1.14129	0.00681421	0.225792	0.151665		TBC1D4	6268
TCONS_00011573	Chr12:50913223-50913975	752	1	-1.03379	0.013541	0.297838	0.152691		COMMD6	5605
TCONS_00011575	Chr12:52485491-52485842	351	1	-1.19495	0.0207628	1.44847	1.53254		FBXL3	8111
TCONS_00011581	Chr12:52972108-52974015	1907	1	-1.01404	0.0044249	0.18366	0.225954		SCEL	58448
TCONS_00011582	Chr12:52974308-52974726	418	1	-1.41567	0.0167531	0.548665	0.488883		SCEL	57737
TCONS_00011583	Chr12:53158874-53159766	892	1	-1.11737	0.00766728	0.798468	0.306023		SCEL	2249
TCONS_00011584	Chr12:53159820-53160494	674	1	-1.2212	0.00402469	1.17224	0.45155		SCEL	3195
TCONS_00011590	Chr12:54766595-54768132	1537	1	-1.31569	0.000603599	0.115384	0.0502451		RBM26	7906
TCONS_00011599	Chr12:54865223-54866606	1383	1	-1.16427	0.00882053	0.243974	0.281375		RBM26	13481
TCONS_00011601	Chr12:54868608-54870239	1631	1	-1.1937	0.00529858	0.214623	0.417349		RBM26	16866
TCONS_00011602	Chr12:54870985-54873410	2425	1	-1.22019	0.0110199	0.158566	0.32042		RBM26	19243
TCONS_00011603	Chr12:54873996-54875903	1907	1	-1.11292	0.00800648	0.416277	0.487013		RBM26	22254
TCONS_00011606	Chr12:54889735-54890509	774	1	-1.2223	0.000128928	0.261631	0.433816		NDFIP2	33434
TCONS_00011609	Chr12:55691206-55864896	1533	1	-1.12998	0.00239808	0.288474	0.270868		SPRY2	5312
TCONS_00011612	Chr12:55875894-55876970	1076	1	-0.901652	0.0110402	0.211479	0.226884		SPRY2	190000
TCONS_00011613	Chr12:55884836-55885605	769	1	-0.951893	0.00823096	0.289659	0.316878		SPRY2	198942
TCONS_00011616	Chr12:66233613-66236822	3209	1	-1.28087	0.00253874	0.217573	0.280395		MIR92A;gene_synonym=bta-mir-92a	6281
TCONS_00011617	Chr12:66237181-66238005	824	1	-1.14796	0.00395025	0.484138	0.388688		MIR92A;gene_synonym=bta-mir-92a	9849
TCONS_00011619	Chr12:69496941-69497829	888	1	-1.19423	0.00214845	0.457571	0.014412		DCT;gene_synonym=TYRP2	5112
TCONS_00011626	Chr12:69703661-69704463	802	1	-1.18477	0.00380318	0.19867	0.0967721		LOC614121	38069
TCONS_00011631	Chr12:69726364-69726712	348	1	-1.42478	0.000103349	0.640941	0.282371		LOC614121	15820
TCONS_00011633	Chr12:69731700-69732114	414	1	-1.15934	0.00615467	1.2463	0.414536		LOC614121	10418
TCONS_00011634	Chr12:69732417-69733505	1088	1	-1.29497	0.0191816	0.334759	0.344961		LOC614121	9027
TCONS_00011636	Chr12:69967815-69968921	1106	1	-0.880125	0.0141873	0.510769	0.437088		ABCC4	55703
TCONS_00011639	Chr12:70006066-70007212	1146	1	-1.20074	0.0073892	0.224828	0.25002		ABCC4	17412
TCONS_00011641	Chr12:70209367-70210637	1270	1	-1.28358	0.00972197	0.870593	0.509936		ABCC4	263
TCONS_00011646	Chr12:72246603-72247766	1163	1	-1.27685	0.00250167	1.5192	0.547065		LOC100337053	42119
TCONS_00011648	Chr12:72405926-72406016	90	1	-1.25405	0.000985964	1868.24	2371.12		LOC100337069	16907
TCONS_00011654	Chr12:74401304-74402426	1122	1	-1.08398	0.000973751	0.202834	0.109111		LOC100337216	25735
TCONS_00011660	Chr12:78988880-78990453	1573	1	-1.16887	0.000316034	0.166912	0.226013		IPO5	10270
TCONS_00011669	Chr12:79957369-79958687	1318	1	-1.20548	0.018287	0.200561	0.144062		DOCK9	87261
TCONS_00011671	Chr12:79971356-79972418	1062	1	-1.09503	0.00758036	0.131642	0.127995		UBAC2	84458
TCONS_00011672	Chr12:79973413-79974375	962	1	-1.18366	0.00503625	0.169971	0.134802		UBAC2	82501
TCONS_00011674	Chr12:80050138-80051048	910	1	-1.1122	0.00143361	0.272441	0.293137		UBAC2	5828
TCONS_00011675	Chr12:80051113-80051774	661	1	-1.18018	0.00410171	0.10813	0.42816		UBAC2	5102
TCONS_00011688	Chr12:84595672-84596298	626	1	-1.12021	0.0052922	0.337424	0.329133		LOC787750	1013989
TCONS_00011689	Chr12:84826526-84826610	84	1	-1.32011	0.00295567	19977.9	30050		LOC787750	783677
TCONS_00011698	Chr12:86289722-86289920	198	1	-1.16792	0.00242978	10.5621	11.2795		EFNB2	1864
TCONS_00011705	Chr12:88637372-88638131	759	1	-1.0847	0.00632026	0.230372	0.235949		LOC100300012	26214
TCONS_00011715	Chr12:90603738-90605339	1601	1	-1.14219	0.0247222	0.478289	0.469349		LAMP1	4371
TCONS_00011725	Chr12:91069822-91071048	1226	1	-0.871148	0.0203018	1.01683	0.95646		CDC16	4167
TCONS_00011753	Chr13:4444626-4445412	549	2	-1.03198	0.0154191	0.850057	0.699817		JAG1	567945
TCONS_00011813	Chr13:12129916-12133829	1358	2	-0.956141	0.00708907	0.48363	0.401489		CDC123	65932
TCONS_00011824	Chr13:12460172-12460864	571	2	-1.14289	0.0117519	0.238142	0.405229		UPF2	6199
TCONS_00011998	Chr13:33421345-33520089	5916	1	-0.899448	0.00116751	0.543382	0.458689		NSUN6	51735
TCONS_00012048	Chr13:38693608-38697865	296	2	-1.01286	0.00617325	0.780091	1.87412		ZNF133	10146
TCONS_00012148	Chr13:44234584-44235964	1380	1	-1.2834	0.00318515	0.463253	0.420027		LOC515358	4112
TCONS_00012408	Chr13:58585913-58661175	2194	1	-1.19022	0.00954732	0.701249	0.760849		RAB22A	192
TCONS_00012411	Chr13:58585913-58661175	4427	2	-1.10948	0.00260293	0.333344	0.449682		RAB22A	192
TCONS_00012441	Chr13:60176036-60203173	1382	3	-1.14044	0.0039352	1.05593	0.437074		SIRPD	5751
TCONS_00012663	Chr13:66951889-66984441	361	3	-1.25304	0.0015148	0.811506	0.537533		LOC100849067	129
TCONS_00012918	Chr13:81925884-81928616	843	3	-0.796629	0.00040432	0.636741	0.632874		ZNF217	47251
TCONS_00013013	Chr13:15777895-15781528	903	2	-1.06179	0.0037375	0.401997	0.189714		GATA3	203058
TCONS_00013014	Chr13:15926902-15929404	925	2	-0.82579	0.0231238	1.16879	0.985002		GATA3	55182
TCONS_00013015	Chr13:15926902-15929404	1434	2	-0.943479	0.0185044	0.980846	0.844815		GATA3	55182
TCONS_00013074	Chr13:20247483-20248495	896	2	-1.24803	0.00440386	1.01504	0.890901		ITGB1	483
TCONS_00013138	Chr13:29803352-29806083	2731	1	-1.19759	0.000281553	0.272839	0.328555		HSPA14	21
TCONS_00013202	Chr13:35523348-35533313	1113	2	-1.09352	0.00889707	0.349301	0.275776		MTPAP	15
TCONS_00013272	Chr13:40552681-40555683	2950	1	-1.01658	0.0151511	0.993744	0.663059		RALGAPA2	17292
TCONS_00013273	Chr13:40552681-40555683	489	2	-1.01038	5.96814e-05	2.32815	1.6396		RALGAPA2	17292
TCONS_00013355	Chr13:45584543-45588449	1689	1	-1.05548	0.00852163	0.484621	0.458185		PFKP	31023
TCONS_00013356	Chr13:45584543-45588449	2477	2	-1.00337	0.00812674	0.467053	0.342887		PFKP	31023
TCONS_00013549	Chr13:54564016-54565889	1757	2	-1.17426	0.00318267	0.51025	0.553238		STMN3	3889
TCONS_00013678	Chr13:60176036-60203173	2288	1	-0.846283	0.0137263	0.75957	1.00492		SIRPD	5751
TCONS_00014075	Chr13:289250-289726	476	1	-1.25584	0.011075	0.387107	0.176735		LOC100296695	7969
TCONS_00014077	Chr13:3877430-3878156	726	1	-1.01701	0.00124375	0.577246	0.379574		JAG1	749
TCONS_00014079	Chr13:3881347-3882230	883	1	-1.24528	0.0176095	0.268397	0.180513		JAG1	4666
TCONS_00014084	Chr13:4874115-4877180	3065	1	-1.27445	0.00463464	0.250997	0.188887		SRY	547457
TCONS_00014085	Chr13:4877941-4878716	775	1	-1.2806	0.00209153	0.34945	0.0905335		SRY	545921
TCONS_00014090	Chr13:5288835-5581882	1868	1	-1.2023	0.00713096	0.580107	0.269601		BTBD3	24433
TCONS_00014095	Chr13:5584936-5585813	877	1	-1.17354	0.000738755	0.311584	0.364566		BTBD3	20502
TCONS_00014096	Chr13:5586487-5587833	1346	1	-1.05857	0.000571244	0.0780256	0.229182		BTBD3	18482
TCONS_00014097	Chr13:5588492-5589195	703	1	-1.1593	0.00136829	0.23166	0.179814		BTBD3	17120
TCONS_00014101	Chr13:5593032-5594262	1230	1	-1.19824	0.000750662	0.110772	0.325638		BTBD3	12053
TCONS_00014102	Chr13:5620416-5621780	1364	1	-1.05863	0.0152133	0.366679	0.238662		BTBD3	5109
TCONS_00014110	Chr13:6253953-6254163	210	1	-1.18602	0.00127879	7.75257	6.64482		LOC100848928	342812
TCONS_00014114	Chr13:7067191-7068797	1606	1	-1.16979	0.00194462	0.31712	0.208885		ISM1	15537
TCONS_00014118	Chr13:10234676-10235588	912	1	-1.12948	0.00218621	0.30892	0.34269		KIF16B	3052
TCONS_00014119	Chr13:10551135-10551959	824	1	-1.24262	0.00103828	0.357749	0.208961		KIF16B	35427
TCONS_00014121	Chr13:10789763-10791035	1272	1	-1.28269	0.0103968	0.174539	0.31944		OTOR	26471
TCONS_00014122	Chr13:10799669-10799749	80	1	-1.16522	0.000736444	4578.53	6311.45		OTOR	36377
TCONS_00014151	Chr13:11498663-11499513	850	1	-1.23473	0.0111164	0.159595	0.059572		CCDC3	44115
TCONS_00014152	Chr13:11640980-11641309	329	1	-0.957878	0.0134806	0.484512	1.15207		CCDC3	4729
TCONS_00014153	Chr13:11641425-11641539	114	1	-1.13015	0.00992655	79.2713	156.742		CCDC3	5174
TCONS_00014155	Chr13:11722149-11723695	1546	1	-0.860645	0.000520207	0.516002	0.383765		CAMK1D	5629
TCONS_00014156	Chr13:12029737-12030758	1021	1	-1.13773	0.0146189	0.139996	0.0524281		CAMK1D	69151
TCONS_00014158	Chr13:12039940-12042041	2101	1	-1.17614	0.00978879	0.347538	0.303932		CAMK1D	79354
TCONS_00014162	Chr13:12081027-12083099	2072	1	-0.932949	0.0168819	0.282603	0.172109		CDC123	116662
TCONS_00014168	Chr13:12115263-12118243	2980	1	-0.94379	0.00483821	0.151719	0.150169		CDC123	81518
TCONS_00014172	Chr13:12556204-12557087	883	1	-1.08633	0.0051892	0.1305	0.19945		LOC100847751	16085
TCONS_00014173	Chr13:12691783-12693054	1271	1	-1.21899	0.0101868	0.285862	0.1425		USP6NL	85157
TCONS_00014175	Chr13:12869979-12871551	1572	1	-0.683989	0.0205767	0.301435	0.170614		USP6NL	36841
TCONS_00014178	Chr13:14645920-14646411	491	1	-1.16062	0.00210969	0.353977	0.442514		VAMP7;gene_synonym=SYBL1	68
TCONS_00014179	Chr13:15001231-15002252	1021	1	-1.15799	0.000875521	0.38125	0.649025		LOC519069	205912
TCONS_00014180	Chr13:15109816-15110316	500	1	-1.02514	6.61795e-05	0.401452	0.0819351		LOC519069	97848
TCONS_00014181	Chr13:15110697-15111652	955	1	-1.13133	0.0176519	0.370802	0.159979		LOC519069	96512
TCONS_00014183	Chr13:15157650-15158543	893	1	-1.23884	0.00174416	0.221327	0.0560246		LOC519069	49621
TCONS_00014184	Chr13:15178223-15181931	3708	1	-1.15379	0.0222333	0.326691	0.256253		LOC519069	26233
TCONS_00014185	Chr13:15200502-15201135	633	1	-1.01794	0.0019619	0.302908	0.0513337		LOC519069	7029
TCONS_00014187	Chr13:15204189-15204929	740	1	-1.11997	0.000828467	0.276855	0.0236955		LOC519069	3235
TCONS_00014188	Chr13:15230081-15230626	545	1	-1.02034	0.0025951	0.276925	0		LOC519069	21543
TCONS_00014189	Chr13:15230754-15231686	932	1	-1.25558	0.00114587	0.255418	0.0897983		LOC519069	22216
TCONS_00014190	Chr13:15238493-15242248	3755	1	-1.1266	0.00814277	0.775175	0.698782		LOC519069	29955
TCONS_00014192	Chr13:15245401-15246308	907	1	-1.26551	0.00337205	0.236084	0.157544		LOC519069	36863
TCONS_00014193	Chr13:15247565-15248145	580	1	-1.26239	0.0100319	0.257978	0.107786		LOC519069	39027
TCONS_00014223	Chr13:16003833-16004450	617	1	-0.989928	0.00428128	0.401485	0.470047		GATA3	893
TCONS_00014224	Chr13:16005171-16005992	821	1	-1.09305	0.000904837	0.451555	0.460061		GATA3	2231
TCONS_00014235	Chr13:17899387-17901835	500	1	-1.12486	3.38868e-05	0.848789	0.912733		ANKRD26	4557
TCONS_00014236	Chr13:17899387-17901835	232	1	-1.0457	0.00769778	2.8027	3.08825		ANKRD26	4557
TCONS_00014237	Chr13:17977701-17978594	893	1	-1.25244	0.00653655	0.27409	0.117633		ANKRD26	3535
TCONS_00014250	Chr13:19357182-19358352	1170	1	-1.06794	0.00304755	0.0742187	0.181806		PARD3	17927
TCONS_00014252	Chr13:19418987-19419483	496	1	-0.968116	0.00348645	0.525906	0.197227		PARD3	79732
TCONS_00014253	Chr13:20246439-20247279	840	1	-1.36605	0.00138972	0.700722	0.163717		ITGB1	1699
TCONS_00014262	Chr13:22683452-22685115	1663	1	-0.931498	0.000946252	0.105547	0.224801		LOC100847460	23094
TCONS_00014264	Chr13:22692423-22693408	985	1	-1.17687	0.00349046	0.274867	0.19345		LOC100847460	14801
TCONS_00014265	Chr13:22694287-22695479	1192	1	-1.0535	0.00212991	0.231649	0.218605		LOC100847460	12730
TCONS_00014277	Chr13:22727494-22728384	890	1	-0.791445	0.0124614	0.267701	0.142484		LOC100847460	693
TCONS_00014279	Chr13:22729431-22730931	1500	1	-0.978921	0.0142353	0.082022	0.163652		LOC100847460	2630
TCONS_00014280	Chr13:22734214-22735601	1387	1	-1.05321	0.0105703	0.201615	0.206937		LOC100847460	7413
TCONS_00014281	Chr13:22735714-22736930	1216	1	-1.31258	0.000855844	0.1289	0.233508		LOC100847460	8913
TCONS_00014288	Chr13:22751935-22752674	739	1	-1.04986	0.00172172	0.274571	0.14927		LOC100847460	25134
TCONS_00014289	Chr13:22752780-22756701	3921	1	-1.19386	0.00295101	0.286178	0.226319		LOC100847460	25979
TCONS_00014290	Chr13:23019676-23020847	1171	1	-1.06273	0.000485247	0.940722	1.03446		MLLT10	10195
TCONS_00014291	Chr13:23022604-23023101	497	1	-0.925641	0.0156667	1.23469	1.30298		MLLT10	7941
TCONS_00014293	Chr13:23616147-23616514	367	1	-1.39049	0.000120784	0.497339	0.274025		BMI1;gene_synonym=PCGF4	92715
TCONS_00014294	Chr13:23644134-23644582	448	1	-1.2435	0.0101039	0.595663	0.994458		BMI1;gene_synonym=PCGF4	64647
TCONS_00014295	Chr13:23645082-23649197	4115	1	-1.27513	0.0101494	1.86884	1.53325		BMI1;gene_synonym=PCGF4	60032
TCONS_00014297	Chr13:23696093-23697832	1739	1	-1.2651	0.00354741	0.25509	0.405114		BMI1;gene_synonym=PCGF4	11397
TCONS_00014298	Chr13:23698872-23699835	963	1	-1.18983	0.000316916	0.24796	0.22766		BMI1;gene_synonym=PCGF4	9394
TCONS_00014299	Chr13:23700293-23701082	789	1	-1.20149	0.00102483	0.249903	0.182164		BMI1;gene_synonym=PCGF4	8147
TCONS_00014300	Chr13:23808999-23810332	1333	1	-1.28401	0.00508637	0.27363	0.32356		SPAG6	13500
TCONS_00014301	Chr13:24420225-24421457	1232	1	-0.958324	0.0123801	0.418776	0.313967		MSRB2	2423
TCONS_00014304	Chr13:24664551-24665013	462	1	-1.38256	0.0221888	0.64914	0.65837		OTUD1	6082
TCONS_00014314	Chr13:28314816-28315361	545	1	-1.21131	0.0128915	0.622067	0.189709		SEPHS1	217
TCONS_00014322	Chr13:31850624-31850749	125	1	-1.26276	0.000672176	55.5618	110.346		TRDMT1;gene_synonym=DNMT2	3061
TCONS_00014326	Chr13:32330606-32331721	1115	1	-1.03066	0.0153307	0.107802	0.220877		PTPLA	15948
TCONS_00014327	Chr13:32460409-32461893	1484	1	-1.14798	0.000124962	0.56167	0.50869		TMEM236	13811
TCONS_00014328	Chr13:32462812-32463736	924	1	-0.960529	0.000200432	0.5943	0.305089		TMEM236	11968
TCONS_00014332	Chr13:34262069-34262828	759	1	-0.807137	0.0240394	0.405174	0.288465		ZEB1;gene_synonym=deltaEF1,TCF8	766
TCONS_00014334	Chr13:34268137-34269133	996	1	-1.05765	0.0192526	0.146325	0.177162		ZEB1;gene_synonym=deltaEF1,TCF8	6834
TCONS_00014336	Chr13:35261496-35262043	547	1	-0.858645	0.0204331	0.311612	0.59252		KIAA1462	69866
TCONS_00014344	Chr13:36841124-36842575	1451	1	-1.17472	0.00234409	0.139157	0.302401		MPP7	7852
TCONS_00014348	Chr13:36882880-36883735	855	1	-0.872833	0.00468355	0.27902	0.281819		ARMC4	15823
TCONS_00014351	Chr13:37288521-37289869	1348	1	-0.908826	0.00180601	0.209763	0.0909947		LOC785122	0
TCONS_00014354	Chr13:37333052-37333737	685	1	-0.970648	0.0206006	0.179737	0.204747		RAB18	1053
TCONS_00014355	Chr13:37333788-37347914	2620	1	-1.03544	0.00202836	0.265241	0.250702		RAB18	1789
TCONS_00014359	Chr13:38566333-38567065	732	1	-0.66456	0.0105319	0.222995	0.127086		OVOL2	8752
TCONS_00014360	Chr13:38630480-38631075	595	1	-1.28207	0.00323346	0.220958	0.414266		CSRP2BP	6875
TCONS_00014363	Chr13:38998881-39000781	1900	1	-1.2448	0.0162415	0.135394	0.223603		DTD1	9122
TCONS_00014366	Chr13:39195602-39198346	2744	1	-0.790252	0.0143744	0.272656	0.320386		SLC24A3	4110
TCONS_00014387	Chr13:42557740-42558304	564	1	-1.11406	0.00316925	0.437027	0.172298		CST3	3862
TCONS_00014388	Chr13:43271894-43272424	530	1	-0.850061	0.0195146	0.439271	0.338437		ANKRD16	3455
TCONS_00014390	Chr13:43426294-43427139	845	1	-1.10382	0.000486688	0.247089	0.230667		ASB13	4011
TCONS_00014392	Chr13:43505213-43506796	1583	1	-1.02695	0.00560005	0.726045	0.573415		CALML5	548
TCONS_00014405	Chr13:44743879-44745435	1556	1	-1.0629	0.0226066	0.151487	0.0517731		KLF6	199633
TCONS_00014406	Chr13:44746330-44746848	518	1	-1.25821	0.00222915	0.287975	0.0776915		KLF6	198220
TCONS_00014407	Chr13:44888531-44889590	1059	1	-1.00721	0.00585037	0.143851	0.0572257		KLF6	55478
TCONS_00014410	Chr13:45560232-45560945	713	1	-0.960974	0.00494554	0.473702	0.445456		PFKP	6712
TCONS_00014412	Chr13:45564352-45565589	1237	1	-1.21065	0.00128896	0.252767	0.237649		PFKP	10832
TCONS_00014413	Chr13:45569512-45570563	1051	1	-1.26625	0.00172005	0.123406	0.16491		PFKP	15992
TCONS_00014418	Chr13:46705116-46705823	707	1	-1.13816	0.0016076	0.370576	0.347352		GTPBP4	1360
TCONS_00014429	Chr13:47545099-47545831	732	1	-1.10987	0.0183376	0.192505	0.0240333		SLC23A2;gene_synonym=SLC23A1	21804
TCONS_00014430	Chr13:47550224-47551001	777	1	-0.880526	0.0133468	0.172721	0.0509976		SLC23A2;gene_synonym=SLC23A1	16634
TCONS_00014433	Chr13:47794930-47795772	842	1	-1.41412	0.000319273	1.11577	0.864526		PCNA	328
TCONS_00014435	Chr13:48074328-48074858	530	1	-1.17279	0.000642035	1.00655	1.10135		GPCPD1	8234
TCONS_00014436	Chr13:48074917-48076544	1627	1	-1.19762	0.00796627	2.35076	3.04407		GPCPD1	6548
TCONS_00014443	Chr13:48677450-48678680	1230	1	-1.09481	0.00220158	0.303176	0.421429		FERMT1	11571
TCONS_00014454	Chr13:51775204-51776791	1587	1	-1.079	0.0036553	0.601596	0.692573		LOC100848308	7671
TCONS_00014457	Chr13:51817967-51818801	834	1	-1.16306	0.00259608	0.590553	0.629357		MAVS;gene_synonym=VISA	8492
TCONS_00014458	Chr13:51820137-51821022	885	1	-1.12607	0.00389625	0.132599	0.275653		MAVS;gene_synonym=VISA	10662
TCONS_00014461	Chr13:52462930-52463546	616	1	-0.976852	0.00965183	0.233766	0.326941		ITPA	568
TCONS_00014463	Chr13:52478868-52481408	2540	1	-1.11588	0.00613055	0.238229	0.342902		DDRGK1;gene_synonym=C13H20ORF116	3031
TCONS_00014464	Chr13:52482160-52483302	1142	1	-1.31097	0.00581163	0.277247	0.352635		DDRGK1;gene_synonym=C13H20ORF116	6323
TCONS_00014465	Chr13:52483476-52484464	988	1	-1.29349	0.00208213	0.427894	0.487152		DDRGK1;gene_synonym=C13H20ORF116	7639
TCONS_00014466	Chr13:52484608-52486023	1415	1	-1.20777	0.000524442	0.317057	0.317176		DDRGK1;gene_synonym=C13H20ORF116	8771
TCONS_00014472	Chr13:53151265-53151731	466	1	-1.22791	0.000304585	0.446338	0.0684006		SNRPB	7642
TCONS_00014473	Chr13:53153537-53154180	643	1	-1.00569	0.00145424	0.325505	0.16451		SNRPB	9914
TCONS_00014478	Chr13:53330199-53331232	1033	1	-1.1499	0.0204626	5.03356	5.47549		TGM3	25986
TCONS_00014481	Chr13:53880755-53881384	629	1	-1.03439	0.0013597	0.52161	0.434451		SIRPB1;gene_synonym=PTPNS1	21677
TCONS_00014482	Chr13:54081965-54082196	231	1	-1.19187	0.00114138	3.76621	2.37473		GINS1	2553
TCONS_00014487	Chr13:54096805-54098456	1651	1	-1.23227	0.00535059	0.209476	0.240698		GINS1	17393
TCONS_00014490	Chr13:54101440-54102235	795	1	-0.776895	0.0175232	0.580218	0.77387		PCMTD2;gene_synonym=C20orf36,PCMTD1	21337
TCONS_00014492	Chr13:54103728-54104127	399	1	-0.954356	0.000694112	0.49056	0.819223		PCMTD2;gene_synonym=C20orf36,PCMTD1	19445
TCONS_00014495	Chr13:54108968-54110605	1637	1	-1.25505	0.0113942	0.753558	0.683287		PCMTD2;gene_synonym=C20orf36,PCMTD1	12967
TCONS_00014496	Chr13:54110675-54111805	1130	1	-1.10135	0.00986595	1.35238	1.20461		PCMTD2;gene_synonym=C20orf36,PCMTD1	11767
TCONS_00014504	Chr13:54999253-55000180	927	1	-1.02459	0.0199821	0.530467	0.570186		TCFL5	2842
TCONS_00014506	Chr13:55172916-55174092	1176	1	-0.760133	0.00723941	0.151289	0.217893		SLCO4A1	493
TCONS_00014529	Chr13:59111839-59112695	856	1	-0.870407	0.00158316	0.356266	0.0648992		ZBP1	2646
TCONS_00014532	Chr13:60316498-60317172	674	1	-1.16919	0.0075181	0.353567	0.235972		FKBP1A;gene_synonym=FKBP1B	12781
TCONS_00014544	Chr13:60790933-60793398	2465	1	-1.09558	0.00644797	0.267354	0.250453		FAM110A;gene_synonym=C20orf55	5194
TCONS_00014548	Chr13:61112733-61116178	3445	1	-1.24986	0.00323395	0.218893	0.254303		CSNK2A1	5449
TCONS_00014549	Chr13:61240684-61242308	1624	1	-1.16075	0.000865813	0.296898	0.360266		LOC508212	3637
TCONS_00014551	Chr13:61643203-61644448	1245	1	-1.15553	0.00487671	0.267303	0.28139		HM13	216
TCONS_00014552	Chr13:61734765-61735834	1069	1	-1.00673	0.00745297	0.243892	0.137411		ID1	7481
TCONS_00014553	Chr13:61753216-61755024	1808	1	-0.977684	0.0102001	0.663034	0.558294		COX4I2	2346
TCONS_00014558	Chr13:63365758-63366680	922	1	-1.23228	0.00100771	0.37576	0.140656		CDK5RAP1	2261
TCONS_00014559	Chr13:63794058-63794354	296	1	-0.805449	0.0151563	1.141	0.725903		ZNF341;gene_synonym=ZFP341	3902
TCONS_00014562	Chr13:63802436-63802973	537	1	-1.22139	0.0107216	0.616908	0.379217		ZNF341;gene_synonym=ZFP341	12280
TCONS_00014568	Chr13:64047591-64048557	966	1	-1.18397	0.00474071	0.12776	0.278881		EIF2S2	2154
TCONS_00014570	Chr13:64282204-64284467	2263	1	-1.1806	0.00498007	0.516334	0.553167		AHCY	7930
TCONS_00014572	Chr13:64486404-64487358	954	1	-0.900442	0.00552054	0.298933	0.23026		DYNLRB1	2474
TCONS_00014573	Chr13:64488014-64489596	1582	1	-1.10518	0.0199177	0.1203	0.285824		DYNLRB1	4084
TCONS_00014574	Chr13:64489704-64490647	943	1	-0.876566	0.0040768	0.220848	0.151475		DYNLRB1	5774
TCONS_00014576	Chr13:64613590-64613976	386	1	-0.924494	0.00573366	2.27736	2.75158		LOC511340	10490
TCONS_00014577	Chr13:64614113-64614893	780	1	-1.26635	0.000755562	1.19984	1.2875		LOC511340	9573
TCONS_00014579	Chr13:64993958-64995051	1093	1	-1.24971	0.00444589	0.376221	0.46909		EDEM2	4190
TCONS_00014580	Chr13:64995184-64996730	1546	1	-1.15939	0.00329457	0.247989	0.328041		EDEM2	2511
TCONS_00014587	Chr13:65222812-65225160	2348	1	-0.982334	0.015035	0.436334	0.463032		UQCC;gene_synonym=C20orf44	7872
TCONS_00014588	Chr13:65225242-65225861	619	1	-0.902215	0.0213216	0.422598	0.294683		UQCC;gene_synonym=C20orf44	7171
TCONS_00014600	Chr13:67094261-67094865	604	1	-0.916277	0.00490946	0.798993	1.16901		BLCAP	19847
TCONS_00014608	Chr13:69624429-69625439	1010	1	-1.2208	0.00358622	0.172815	0.192851		MAFB	440745
TCONS_00014614	Chr13:70526937-70527607	670	1	-1.15487	0.0101071	0.322118	0.185009		PLCG1	2542
TCONS_00014615	Chr13:70998169-70999128	959	1	-1.08132	0.0111616	0.13783	0.111817		CHD6	71605
TCONS_00014622	Chr13:73420533-73421119	586	1	-0.954441	0.0119977	0.307684	0.211592		GDAP1L1	15542
TCONS_00014623	Chr13:73423150-73423562	412	1	-0.551942	0.000181939	0.47191	0.473765		GDAP1L1	13099
TCONS_00014626	Chr13:73965964-73966744	780	1	-1.27678	0.00526605	0.540746	0.380084		YWHAB	52142
TCONS_00014627	Chr13:74280673-74281179	506	1	-1.11057	0.0149515	2.07744	1.2701		PI3;gene_synonym=elafin	5732
TCONS_00014632	Chr13:74455306-74456181	875	1	-1.06102	0.00306495	2.03698	1.50785		DBNDD2	1876
TCONS_00014641	Chr13:77179097-77179708	611	1	-1.0397	0.000155129	3.63444	3.19845		LOC100847661	58919
TCONS_00014643	Chr13:78013525-78014196	671	1	-1.466	0.00288932	0.229156	0.509323		STAU1	1258
TCONS_00014644	Chr13:78015945-78020260	4315	1	-1.15609	0.00329383	0.243724	0.288738		STAU1	3678
TCONS_00014645	Chr13:78020335-78021200	865	1	-1.22693	0.00201914	0.364159	0.396803		STAU1	8068
TCONS_00014647	Chr13:78046012-78046522	510	1	-1.20104	0.000319897	1.1089	0.567113		DDX27	7980
TCONS_00014648	Chr13:78722972-78723826	854	1	-1.301	0.0145193	0.148598	0.134796		SPATA2	176
TCONS_00014652	Chr13:78973814-78974819	1005	1	-0.859999	0.0147187	0.184037	0.0695896		LOC100847835	2872
TCONS_00014653	Chr13:78988490-78989431	941	1	-0.553361	0.0190102	0.154342	0.106268		LOC100847835	17548
TCONS_00014660	Chr13:79395649-79396294	645	1	-1.2108	0.00602198	0.194567	0.0500489		PARD6B	37184
TCONS_00014661	Chr13:79396648-79397785	1137	1	-0.823603	0.0238304	0.159169	0.0526175		PARD6B	35693
TCONS_00014669	Chr13:80385919-80387256	1337	1	-1.19093	0.00270409	0.206329	0.128193		LOC100847437	41748
TCONS_00014674	Chr13:80464092-80464736	644	1	-1.09937	0.00160064	0.209414	0.0570074		LOC100847437	19203
TCONS_00014675	Chr13:80480538-80481961	1423	1	-1.18344	0.00628245	0.225339	0.160978		LOC100847437	35649
TCONS_00014678	Chr13:80518136-80518568	432	1	-1.1038	0.00147567	0.404555	0.180012		LOC787809	22108
TCONS_00014679	Chr13:80519391-80520219	828	1	-1.35623	0.000578464	0.209211	0.0833326		LOC787809	20457
TCONS_00014680	Chr13:80525638-80526483	845	1	-1.1126	0.0041623	0.147952	0.319098		LOC787809	14193
TCONS_00014684	Chr13:81229422-81230600	1178	1	-1.12659	0.0232124	0.135482	0.107121		LOC100140064	58868
TCONS_00014696	Chr13:81627646-81628316	670	1	-1.23666	0.00354117	0.185025	0.129789		TSHZ2	23443
TCONS_00014697	Chr13:81628457-81629361	904	1	-1.13603	0.0107221	0.169024	0.087678		TSHZ2	24254
TCONS_00014700	Chr13:81657566-81659103	1537	1	-1.03545	0.0071763	0.130627	0.187085		TSHZ2	53363
TCONS_00014701	Chr13:81659317-81660129	812	1	-1.01811	0.0190273	0.144716	0.13734		TSHZ2	55114
TCONS_00014703	Chr13:81804802-81805781	979	1	-1.24865	0.00462925	0.1728	0.097436		ZNF217	46262
TCONS_00014704	Chr13:81806395-81809752	3357	1	-0.998106	0.00190627	0.227587	0.327694		ZNF217	42291
TCONS_00014706	Chr13:81844794-81846087	1293	1	-1.03994	0.00138731	0.255792	0.223112		ZNF217	5956
TCONS_00014707	Chr13:81846955-81847303	348	1	-1.11399	0.000954505	1.4214	0.468713		ZNF217	4740
TCONS_00014709	Chr13:81849188-81849463	275	1	-1.15577	0.00652757	2.95195	2.4982		ZNF217	2580
TCONS_00014710	Chr13:81930176-81930815	639	1	-0.976345	0.00154277	0.197005	0.123246		LOC100847973	45870
TCONS_00014711	Chr13:81931369-81932793	1424	1	-1.24956	0.012657	0.223556	0.173499		LOC100847973	43892
TCONS_00014712	Chr13:81932910-81935169	2259	1	-1.0367	0.00759083	0.534211	0.498531		LOC100847973	41516
TCONS_00014714	Chr13:81940478-81941461	983	1	-1.26222	0.000590073	0.19311	0.164567		LOC100847973	35224
TCONS_00014722	Chr13:82270015-82271037	1022	1	-1.1701	0.00808034	0.1906	0.25351		BCAS1	41939
TCONS_00015005	Chr14:21391828-21409682	725	4	-1.07321	0.0052752	2.4185	3.30507		EFCAB1	46770
TCONS_00015047	Chr14:26589215-26618013	443	2	-0.763593	0.00600955	8.13514	8.91618		TOX	13174
TCONS_00015236	Chr14:65093131-65094112	981	1	-1.17954	0.00920221	0.12126	0.305861		GRHL2	17817
TCONS_00015237	Chr14:65096657-65097141	484	1	-1.28608	0.00810791	0.415378	1.13007		GRHL2	21343
TCONS_00015240	Chr14:65105528-65106517	989	1	-1.11782	0.000787997	0.608103	0.712037		GRHL2	30214
TCONS_00015242	Chr14:65128349-65131457	2878	2	-1.29223	0.00786261	0.232288	0.163671		GRHL2	53035
TCONS_00015263	Chr14:66058483-66084627	1464	2	-0.991622	0.0142509	0.994294	0.75962		ANKRD46	24587
TCONS_00015321	Chr14:72003937-72006309	1338	1	-1.29486	0.0239774	1.02455	1.23355		ESRP1;gene_synonym=RBM35A	595
TCONS_00015367	Chr14:77311641-77315046	665	2	-1.19183	0.00714259	0.287257	0.513131		SLC2A5;gene_synonym=GLUT5	12666
TCONS_00015393	Chr14:83494143-83498946	968	2	-0.84884	0.00678215	0.577667	0.276042		ENPP2	37469
TCONS_00015525	Chr14:2645018-2645808	490	2	-1.00752	0.007674	0.715644	0.6762		LY6E	16556
TCONS_00015689	Chr14:22765340-22776328	1269	2	-1.01146	0.0014185	0.492512	0.283092		ST18	39149
TCONS_00015690	Chr14:22813056-22814646	1373	2	-1.17732	0.0123204	3.10695	2.26507		ST18	831
TCONS_00015720	Chr14:25000491-25012504	4629	1	-1.13265	0.00352215	0.780652	0.870067		MOS	23395
TCONS_00016114	Chr14:79751521-79753367	1846	1	-1.22235	0.0139476	0.691128	0.778844		C14H8orf59	761
TCONS_00016157	Chr14:190018-190397	379	1	-1.02696	0.0153153	0.432227	0.684267		LOC100299144	103921
TCONS_00016159	Chr14:342368-342656	288	1	-1.33572	5.59935e-06	0.935582	0.0806561		LOC539802	3175
TCONS_00016163	Chr14:1090239-1090325	86	1	-1.4961	0.0015523	3394.89	2087.08		LOC788476	78730
TCONS_00016166	Chr14:1371751-1372467	716	1	-1.01837	0.00514379	0.25139	0.142546		LOC100299291	28977
TCONS_00016172	Chr14:1513652-1514635	983	1	-1.12335	0.0201179	0.229279	0.125129		ZNF7	1388
TCONS_00016212	Chr14:9232926-9233542	616	1	-1.03998	0.00841883	0.206946	0.296648		WISP1	42688
TCONS_00016215	Chr14:12137485-12137884	399	1	-0.865532	0.0104996	0.644723	0.994066		LOC100299192	189115
TCONS_00016216	Chr14:13323490-13324596	1106	1	-1.09915	0.00829547	0.369345	0.416016		LOC100847895	170855
TCONS_00016217	Chr14:13325960-13326812	852	1	-1.15813	0.00053563	0.136348	0.0303206		LOC100847895	168639
TCONS_00016218	Chr14:13356280-13357566	1286	1	-0.777214	0.0113695	0.148931	0.100528		LOC100847895	137885
TCONS_00016223	Chr14:13378123-13379219	1096	1	-0.984138	0.00996053	0.115744	0.0885822		LOC100847895	116232
TCONS_00016245	Chr14:13683562-13685486	1924	1	-0.991656	0.0246222	0.252117	0.304912		MYC;gene_synonym=CMYC	83756
TCONS_00016252	Chr14:14602375-14603242	867	1	-1.18103	0.00353747	0.247124	0.108403		MIR2310;gene_synonym=bta-mir-2310	350448
TCONS_00016253	Chr14:14891702-14892407	705	1	-0.983257	0.01158	0.266187	0.240449		MIR2310;gene_synonym=bta-mir-2310	61283
TCONS_00016263	Chr14:16156026-16156829	803	1	-0.770356	0.0125599	0.279674	0.0752874		TRIB1	196559
TCONS_00016266	Chr14:16187281-16190522	3241	1	-1.05645	0.00748248	0.194965	0.226384		TRIB1	162866
TCONS_00016270	Chr14:16273916-16275778	1862	1	-1.06486	0.0161228	0.199021	0.27929		TRIB1	77610
TCONS_00016272	Chr14:16279326-16281834	2508	1	-1.06169	0.0124205	0.207497	0.297661		TRIB1	71554
TCONS_00016283	Chr14:16815651-16818175	2524	1	-0.963342	0.00324416	0.756351	0.59818		ZNF572	32076
TCONS_00016285	Chr14:17306554-17308477	1923	1	-1.25733	0.00213637	0.931865	1.06297		TMEM65	7379
TCONS_00016292	Chr14:17961236-17962160	924	1	-1.08965	0.0227349	0.408866	0.371314		FBXO32	8987
TCONS_00016293	Chr14:17974347-17975133	786	1	-0.96735	0.000422433	0.170236	0.104444		FBXO32	22098
TCONS_00016297	Chr14:18116983-18117849	866	1	-1.23851	0.00415179	0.316449	0.0445807		ZHX1	8602
TCONS_00016298	Chr14:18122871-18125214	2343	1	-1.09211	0.00132766	0.463437	0.672385		ZHX1	1237
TCONS_00016300	Chr14:18291224-18291478	254	1	-1.23857	0.00928353	1.77902	2.98012		WDR67	927
TCONS_00016301	Chr14:18292101-18293175	1074	1	-0.88215	0.00525948	0.891134	1.64586		WDR67	1804
TCONS_00016303	Chr14:18304573-18305689	1116	1	-1.08897	0.00140402	0.268477	0.332572		DERL1	1427
TCONS_00016309	Chr14:18551063-18552253	1190	1	-1.18356	0.00993379	0.67824	0.729001		ZHX2	161667
TCONS_00016310	Chr14:19098759-19099731	972	1	-1.17659	0.00376819	0.309718	0.482712		LOC522769	408838
TCONS_00016311	Chr14:19696128-19696858	730	1	-1.09666	0.00694501	0.19318	0.163106		HAS2	6753
TCONS_00016312	Chr14:20625950-20626788	838	1	-0.979616	0.0239567	0.234625	0.0808582		LOC529047	19180
TCONS_00016314	Chr14:20680699-20681350	651	1	-1.1106	0.0143645	0.291862	0.161779		CEBPD	57464
TCONS_00016315	Chr14:20682182-20682675	493	1	-1.28986	0.0133444	0.320217	0.167426		CEBPD	56139
TCONS_00016316	Chr14:20684511-20685058	547	1	-1.21207	0.00287467	0.275492	0.27868		CEBPD	53756
TCONS_00016317	Chr14:20685144-20686271	1127	1	-0.958468	0.0172716	0.450878	0.14325		CEBPD	52543
TCONS_00016322	Chr14:20726050-20726641	591	1	-1.14336	0.00826291	0.28383	0.209091		CEBPD	12173
TCONS_00016336	Chr14:22722782-22723934	1152	1	-0.890963	0.0136214	0.176107	0.0835579		PCMTD1	5206
TCONS_00016337	Chr14:22724170-22725179	1009	1	-1.19358	0.0101967	0.178953	0.0977098		PCMTD1	6594
TCONS_00016338	Chr14:22725306-22726790	1484	1	-0.901655	0.0240864	0.267624	0.310828		PCMTD1	7730
TCONS_00016343	Chr14:23120048-23121508	1460	1	-1.18078	0.00629487	0.488367	0.448357		FAM150A	4447
TCONS_00016346	Chr14:23191484-23192597	1113	1	-1.0094	0.00651319	0.251068	0.201503		RB1CC1	14411
TCONS_00016348	Chr14:23888674-23889679	1005	1	-1.0965	0.00957285	0.134174	0.332961		SOX17	2032
TCONS_00016350	Chr14:25047237-25048094	857	1	-1.12171	0.000732965	0.205242	0.0890615		CHCHD7	4791
TCONS_00016354	Chr14:25203906-25204590	684	1	-0.628497	0.0102739	0.266756	0.641703		PENK	13995
TCONS_00016358	Chr14:26625433-26626668	1235	1	-1.11948	0.0172305	0.211032	0.15893		TOX	4519
TCONS_00016360	Chr14:27857176-27857274	98	1	-1.20905	7.80285e-05	1080.67	1019.9		LOC513181	0
TCONS_00016362	Chr14:27944480-27945317	837	1	-1.09774	0.0159863	0.242674	0.14295		RAB2A;gene_synonym=RAB2	7464
TCONS_00016367	Chr14:28237199-28238294	1095	1	-1.14353	0.00339249	0.397277	0.331136		CHD7	65918
TCONS_00016369	Chr14:29697201-29698247	1046	1	-1.0633	0.00388438	0.183415	0.202625		NKAIN3	11555
TCONS_00016370	Chr14:29698387-29699066	679	1	-1.10121	0.00690875	0.353447	0.432137		NKAIN3	12741
TCONS_00016371	Chr14:30974760-30975612	852	1	-1.06275	0.00362301	0.232087	0.356698		LOC525275	5981
TCONS_00016377	Chr14:32874796-32876520	1724	1	-1.266	0.00192497	0.245589	0.326469		MYBL1	4634
TCONS_00016378	Chr14:32877536-32878482	946	1	-0.955193	0.0120561	0.166805	0.122985		VCPIP1	5078
TCONS_00016379	Chr14:33228283-33228723	440	1	-1.31952	0.00491439	1.24978	1.3482		COPS5	1366
TCONS_00016380	Chr14:36227818-36228802	984	1	-1.26481	0.00216991	0.148066	0.169408		TRAM1;gene_synonym=TRAM	156293
TCONS_00016381	Chr14:36417622-36418962	1340	1	-1.23234	0.00108787	0.552995	0.44686		TRAM1;gene_synonym=TRAM	235
TCONS_00016383	Chr14:37569123-37570103	980	1	-0.917526	0.00223628	0.340815	0.37022		MSC	17772
TCONS_00016390	Chr14:38905765-38906650	885	1	-1.10322	0.00130292	0.16854	0.422308		STAU2	77136
TCONS_00016394	Chr14:39450436-39451228	792	1	-0.996967	0.0150875	0.256973	0.284727		LY96;gene_synonym=ly-96,MD-2,MD2	48173
TCONS_00016396	Chr14:42784644-42785418	774	1	-1.19585	0.00113237	0.202121	0.134158		LOC782385	199541
TCONS_00016400	Chr14:44092846-44093547	701	1	-0.903155	0.000404006	0.306679	0.469963		FAM164A;gene_synonym=C14H8ORF70	2054
TCONS_00016402	Chr14:44267776-44268734	958	1	-1.28598	0.000908591	0.126997	0.107974		IL7	80104
TCONS_00016403	Chr14:45133322-45134182	860	1	-1.09041	0.00432052	0.179658	0.241877		HEY1;gene_synonym=CHF2	4325
TCONS_00016405	Chr14:45865770-45867473	1703	1	-1.24131	0.00239359	0.343844	0.483837		ZBTB10	9174
TCONS_00016406	Chr14:45869485-45871960	2475	1	-1.142	0.000656256	0.242017	0.251998		ZBTB10	12889
TCONS_00016407	Chr14:46361672-46362894	1222	1	-1.22642	0.0161204	0.2187	0.078026		PAG1	7534
TCONS_00016411	Chr14:46632145-46632443	298	1	-1.29201	0.00283026	0.946923	0.99828		FABP5	12116
TCONS_00016414	Chr14:46811037-46814997	3960	1	-1.22792	0.00675569	0.293894	0.130011		FABP9	2761
TCONS_00016418	Chr14:47755960-47756644	684	1	-1.15086	0.0110412	0.193423	0.0200087		SAMD12	22952
TCONS_00016419	Chr14:49698471-49699761	1290	1	-1.12028	0.013059	0.245683	0.17247		LOC100847974	954
TCONS_00016425	Chr14:50790757-50791102	345	1	-1.02081	0.000516666	0.653521	1.73558		TRPS1	53077
TCONS_00016426	Chr14:50816851-50817828	977	1	-1.14146	0.00838653	0.162472	0.14129		TRPS1	26351
TCONS_00016427	Chr14:50819509-50820327	818	1	-0.809919	0.0202036	0.119438	0.207247		TRPS1	23852
TCONS_00016430	Chr14:51072923-51073931	1008	1	-1.0305	0.00154861	0.107037	0.193097		TRPS1	6725
TCONS_00016431	Chr14:51074087-51076759	2672	1	-1.25984	0.00521014	0.202194	0.411913		TRPS1	7889
TCONS_00016432	Chr14:51495395-51495580	185	1	-1.38215	0.000439487	2.74259	6.51021		TRPS1	429197
TCONS_00016433	Chr14:53778098-53778920	822	1	-1.07263	0.00212013	32.0814	31.1377		CSMD3	827118
TCONS_00016436	Chr14:57789112-57790709	1597	1	-0.992305	0.00287464	0.31851	0.297868		TMEM74	4036
TCONS_00016438	Chr14:60083549-60084474	925	1	-1.39674	0.000178592	0.225856	0.572395		OXR1	58039
TCONS_00016440	Chr14:60089614-60090373	759	1	-0.93805	0.00162321	0.291545	0.105054		OXR1	64104
TCONS_00016442	Chr14:60099646-60099953	307	1	-1.17792	0.00029877	2.10342	2.56842		OXR1	74136
TCONS_00016443	Chr14:60116649-60117759	1110	1	-1.19248	0.0017394	0.163499	0.220929		OXR1	91139
TCONS_00016444	Chr14:60181863-60182491	628	1	-1.1001	0.00020132	1.07513	0.409099		OXR1	66599
TCONS_00016446	Chr14:63303343-63304851	1508	1	-1.1727	0.00426777	0.485359	0.448675		CTHRC1	7109
TCONS_00016447	Chr14:63306243-63307180	937	1	-1.00021	0.00788219	0.177738	0.0892178		CTHRC1	4780
TCONS_00016454	Chr14:65092378-65093022	644	1	-1.00565	0.0150038	0.328529	0.128808		GRHL2	17064
TCONS_00016456	Chr14:65126360-65127703	1343	1	-1.14256	0.00847237	0.238879	0.108143		GRHL2	51046
TCONS_00016457	Chr14:65134513-65135294	781	1	-0.936886	0.00220132	0.250107	0.189734		GRHL2	59199
TCONS_00016458	Chr14:65138017-65138479	462	1	-1.24829	0.00400546	0.666612	0.60145		GRHL2	62703
TCONS_00016459	Chr14:65138932-65140447	1515	1	-0.809449	0.0225864	0.267654	0.256698		GRHL2	63618
TCONS_00016463	Chr14:65354080-65354256	176	1	-1.23626	0.00290943	11.1892	6.61288		ZNF706	5649
TCONS_00016464	Chr14:65355756-65359007	3251	1	-0.95232	0.0019405	0.184688	0.197716		ZNF706	7325
TCONS_00016465	Chr14:65359145-65361570	2425	1	-1.12031	0.00369408	0.202184	0.150632		ZNF706	10714
TCONS_00016467	Chr14:65369688-65371454	1766	1	-1.12336	0.0110226	0.279503	0.415187		ZNF706	21257
TCONS_00016470	Chr14:65394381-65395418	1037	1	-0.998888	0.00794432	0.228872	0.210641		ZNF706	45950
TCONS_00016471	Chr14:65395745-65397066	1321	1	-1.03539	0.00155457	0.513663	0.400258		ZNF706	47314
TCONS_00016472	Chr14:65622471-65624004	1533	1	-1.28277	0.00664604	0.118353	0.177732		YWHAZ	5153
TCONS_00016473	Chr14:65629670-65630856	1186	1	-1.15255	0.0065404	0.172022	0.22492		YWHAZ	12352
TCONS_00016480	Chr14:66311227-66311933	706	1	-1.04756	0.007231	0.198434	0.1776		SPAG1	7370
TCONS_00016482	Chr14:66408932-66409517	585	1	-0.997586	0.0156218	0.197386	0.328403		POLR2K	2044
TCONS_00016483	Chr14:67545824-67546144	320	1	-1.38802	0.000653036	0.741844	0.219097		OSR2	4954
TCONS_00016486	Chr14:68372959-68373647	688	1	-1.00114	0.0152664	0.178715	0		POP1	3883
TCONS_00016487	Chr14:68466161-68467487	1326	1	-1.0146	0.00367456	0.30255	0.228147		RPL30	148
TCONS_00016489	Chr14:70062465-70063107	642	1	-1.24281	0.000309897	0.369764	0.144217		SDC2	11812
TCONS_00016498	Chr14:71734667-71736728	2061	1	-1.04355	0.00401978	2.95843	3.5648		TP53INP1	6744
TCONS_00016502	Chr14:72006462-72007768	1306	1	-1.05496	0.019364	0.491811	0.425251		ESRP1;gene_synonym=RBM35A	3120
TCONS_00016504	Chr14:72010619-72011463	844	1	-1.23246	0.0105971	0.257857	0.352448		ESRP1;gene_synonym=RBM35A	7277
TCONS_00016508	Chr14:72087318-72088310	992	1	-1.14992	0.00423827	0.251825	0.141365		KIAA1429	12174
TCONS_00016509	Chr14:72088670-72089203	533	1	-1.11274	0.00073603	0.290491	0.344836		KIAA1429	11281
TCONS_00016515	Chr14:73912943-73913970	1027	1	-1.13975	0.00132016	0.0463422	0.248217		LOC100848801	167751
TCONS_00016516	Chr14:73914054-73914913	859	1	-1.18299	0.00130646	0.152446	0.158012		LOC100848801	168862
TCONS_00016517	Chr14:73920719-73921763	1044	1	-1.21008	0.000792086	0.244715	0.238701		LOC100848801	175527
TCONS_00016519	Chr14:73927584-73928904	1320	1	-1.15554	0.00313935	0.171613	0.3091		LOC100848801	182392
TCONS_00016521	Chr14:73931024-73931729	705	1	-1.22885	0.00734715	0.314139	0.520561		LOC100848801	185832
TCONS_00016522	Chr14:75561041-75561623	582	1	-0.862804	0.000598458	0.223627	0.172859		SLC26A7	14314
TCONS_00016524	Chr14:75564824-75566015	1191	1	-1.01107	0.000802452	0.223726	0.113965		LRRC69	11731
TCONS_00016527	Chr14:75683702-75684480	778	1	-1.26888	0.00103129	0.358905	0.257293		LOC100848906	8203
TCONS_00016531	Chr14:75913234-75913528	294	1	-1.27985	0.000494165	1.32449	1.41038		TMEM64	4999
TCONS_00016536	Chr14:76282156-76282713	557	1	-1.15737	0.000853465	0.453445	0.489644		RIPK2	12869
TCONS_00016538	Chr14:79664593-79684115	2593	1	-1.09919	0.002544	0.783793	0.443249		CA13	10042
TCONS_00016552	Chr14:83181026-83182880	1854	1	-1.17872	0.00180517	0.223675	0.152706		SNX16	4120
TCONS_00016553	Chr14:83193196-83194887	1691	1	-1.24814	0.0030982	0.275623	0.286348		CHMP4C	6856
TCONS_00016557	Chr14:83302166-83304372	2206	1	-1.16963	0.0179866	0.245102	0.437155		IMPA1	2284
TCONS_00016561	Chr14:83543699-83544490	791	1	-1.04066	0.000389916	0.188239	0.281318		TAF2	6826
TCONS_00016562	Chr14:83544829-83546353	1524	1	-1.2807	0.0048465	0.218565	0.341472		TAF2	4963
TCONS_00016568	Chr14:83829632-83830465	833	1	-1.2487	0.00313593	0.342748	0.347473		DEPTOR;gene_synonym=DEPDC6,RAPGEF4	45858
TCONS_00016574	Chr14:84120845-84122340	1495	1	-0.952656	0.00604303	0.0825012	0.127758		MRPL13	3430
TCONS_00016789	Chr15:28925968-28926752	784	1	-0.966302	0.0234476	0.190188	0.311654		FXYD6	7
TCONS_00016890	Chr15:32186218-32196020	2173	1	-1.1235	0.0107294	0.609205	0.459749		TBCEL;gene_synonym=LRRC35	10539
TCONS_00016973	Chr15:39366107-39366945	510	2	-0.842625	0.00510853	3.96858	2.15047		SPON1	56839
TCONS_00017194	Chr15:50845056-50846305	1249	1	-1.06356	0.00856705	12.8001	16.7355		LOC788946	3795
TCONS_00017291	Chr15:54479997-54537353	3665	1	-1.16822	0.00459044	0.70066	0.617461		P4HA3	20497
TCONS_00018040	Chr15:35685735-35692708	3030	2	-1.17182	0.000899567	0.249817	0.271097		NUCB2	587
TCONS_00018128	Chr15:42810566-42835223	1043	3	-0.944778	0.00868147	13.6321	11.3372		AMPD3	10315
TCONS_00018198	Chr15:46679258-46680701	1443	1	-1.05507	0.024753	0.227984	0.0982081		LOC100336980	1643
TCONS_00018804	Chr15:1621042-1621915	873	1	-1.21099	0.00534499	0.308524	0.280338		GPR83	11126
TCONS_00018805	Chr15:1622580-1623533	953	1	-1.37712	0.000683102	0.237568	0.083402		GPR83	12664
TCONS_00018808	Chr15:1632883-1633470	587	1	-0.969255	0.00501523	0.266029	0.251375		MRE11A	7382
TCONS_00018810	Chr15:1635438-1636300	862	1	-1.00503	0.00841463	0.126795	0.228734		MRE11A	4552
TCONS_00018812	Chr15:1740289-1741013	724	1	-0.986985	0.000586679	0.281881	0.153286		ANKRD49;gene_synonym=FGIF	5404
TCONS_00018814	Chr15:2004520-2005450	930	1	-1.25648	0.00875238	0.669098	0.682302		KIAA1826	2847
TCONS_00018818	Chr15:3433605-3434852	1247	1	-1.01062	0.00249797	0.538215	0.375137		CASP1	22628
TCONS_00018819	Chr15:3435015-3435938	923	1	-1.32599	0.000144281	1.00349	0.643711		CASP1	21542
TCONS_00018822	Chr15:3496964-3497963	999	1	-1.07255	0.0036391	0.212302	0.232931		CASP4;gene_synonym=CASP13	2798
TCONS_00018825	Chr15:3512457-3513273	816	1	-1.10645	0.00531718	0.181058	0.220107		CASP4;gene_synonym=CASP13	18291
TCONS_00018826	Chr15:4798826-4800006	1180	1	-1.22265	2.79551e-05	0.0770145	0.207821		PDGFD	10526
TCONS_00018827	Chr15:4800440-4801170	730	1	-1.09379	0.00184891	0.300344	0.140212		PDGFD	12140
TCONS_00018833	Chr15:6425772-6426707	935	1	-1.18313	0.024656	0.223129	0.107096		MMP7	25445
TCONS_00018835	Chr15:6611553-6612734	1181	1	-1.332	0.00390951	4.30101	5.61469		BIRC3;gene_synonym=BIRC2	26995
TCONS_00018836	Chr15:6614907-6615810	903	1	-1.08206	0.0157435	0.30085	0.203833		BIRC3;gene_synonym=BIRC2	23919
TCONS_00018842	Chr15:6715087-6715579	492	1	-1.12661	0.000363943	0.474	0.210039		LOC100848148	8553
TCONS_00018847	Chr15:6895387-6897657	2270	1	-0.921165	0.00964291	0.142096	0.298223		LOC100336629	10837
TCONS_00018851	Chr15:8236467-8239424	2957	1	-1.0728	0.0198324	0.369925	0.357286		ARHGAP42	25017
TCONS_00018857	Chr15:12448795-12450242	1447	1	-1.11104	0.00399282	0.526444	0.620521		LOC100300167	1161517
TCONS_00018860	Chr15:15157189-15157380	191	1	-0.50996	1.97861e-05	2.7221	4.17883		SESN3	292862
TCONS_00018867	Chr15:15438238-15438966	728	1	-0.834758	0.012232	0.365928	0.315881		SESN3	11276
TCONS_00018875	Chr15:15579579-15580064	485	1	-1.1054	0.00167915	0.328107	0.193119		ENDOD1	4958
TCONS_00018876	Chr15:15581669-15582893	1224	1	-0.744442	0.0150075	0.242709	0.19816		ENDOD1	2129
TCONS_00018879	Chr15:15643592-15644552	960	1	-1.22583	0.0169854	0.2009	0.0302045		KDM4D	20694
TCONS_00018880	Chr15:15644680-15645180	500	1	-0.886641	0.0116897	0.421721	0.31753		KDM4D	20066
TCONS_00018884	Chr15:16492656-16492849	193	1	-1.09638	0.000480671	11.1574	8.157		CWF19L2	8365
TCONS_00018885	Chr15:16497239-16497472	233	1	-1.17275	0.00271895	6.20601	8.03529		CWF19L2	12948
TCONS_00018890	Chr15:18051266-18051862	596	1	-1.10103	0.00463556	0.22045	0.463305		NPAT	4397
TCONS_00018891	Chr15:18052001-18052498	497	1	-1.37182	0.00224213	0.544778	0.579356		NPAT	3761
TCONS_00018892	Chr15:18052715-18053745	1030	1	-1.28402	0.00190427	0.242874	0.279915		NPAT	2514
TCONS_00018894	Chr15:18269184-18270930	1746	1	-1.00828	0.00121502	0.216541	0.247277		ATM	4035
TCONS_00018895	Chr15:18271080-18272242	1162	1	-1.16908	0.000982341	0.148023	0.226255		ATM	5931
TCONS_00018910	Chr15:20321236-20321321	85	1	-1.14236	0.000302824	2076.06	4606.9		ZC3H12C	138239
TCONS_00018917	Chr15:20555269-20557404	2135	1	-1.154	0.00376477	0.18016	0.303342		LOC100847674	9873
TCONS_00018918	Chr15:20557493-20558288	795	1	-1.19906	0.0112662	0.681961	0.818332		LOC100847674	12097
TCONS_00018919	Chr15:20814255-20814721	466	1	-0.510218	0.00277202	0.446338	0.0456769		FDX1	6228
TCONS_00018922	Chr15:22747454-22749813	2359	1	-1.13812	0.0132905	0.423777	0.407694		SDHD;gene_synonym=CII-4,CII4,cybS,QPs3	13477
TCONS_00018923	Chr15:22909199-22909908	709	1	-1.09475	0.0156892	0.248038	0.076399		PTS	2339
TCONS_00018928	Chr15:22931114-22931708	594	1	-0.974053	0.00138242	0.71273	0.617035		PTS	10717
TCONS_00018929	Chr15:22933255-22934921	1666	1	-1.08009	0.0244247	0.276598	0.367074		PTS	12858
TCONS_00018930	Chr15:22972943-22973515	572	1	-1.06069	0.000831988	0.814481	1.18893		C15H11orf34;gene_synonym=C15H11ORF34	4855
TCONS_00018935	Chr15:24733378-24734672	1294	1	-0.991526	0.00535353	0.390738	0.328226		USP28	267
TCONS_00018936	Chr15:25128111-25129586	1475	1	-0.761979	0.0215178	0.209384	0.263507		ZBTB16	11761
TCONS_00018937	Chr15:25130583-25131377	794	1	-1.2827	0.00980901	0.261424	0.181988		LOC511161	11532
TCONS_00018940	Chr15:25138342-25141123	2781	1	-0.664492	0.000946426	0.134132	0.156321		LOC511161	1786
TCONS_00018941	Chr15:25141559-25142705	1146	1	-1.00382	0.0115291	0.220991	0.152224		LOC511161	204
TCONS_00018942	Chr15:25249143-25250335	1192	1	-1.21622	0.0155221	0.101682	0.17685		C15H11orf71;gene_synonym=C11orf71	5052
TCONS_00018943	Chr15:25318905-25320253	1348	1	-1.17108	0.0225789	0.167748	0.112923		REXO2	14853
TCONS_00018944	Chr15:25968614-25969803	1189	1	-0.884352	0.0111896	0.278358	0.586323		CADM1;gene_synonym=IGSF4	131530
TCONS_00018953	Chr15:28981311-28982551	1240	1	-1.19854	0.00294035	0.142321	0.0669998		FXYD6	17503
TCONS_00018956	Chr15:30175379-30177252	1873	1	-1.241	0.00385577	0.197891	0.18015		VPS11	4305
TCONS_00018958	Chr15:30179546-30180741	1195	1	-1.00457	0.0170869	0.134992	0.189502		VPS11	816
TCONS_00018962	Chr15:30818717-30819803	1086	1	-0.935555	0.015698	0.303329	0.258428		PVRL1;gene_synonym=HVEC,prr1	7256
TCONS_00018967	Chr15:31202273-31202908	635	1	-1.11868	0.00678611	4.4	5.58817		TRIM29	10234
TCONS_00018970	Chr15:31244107-31244832	725	1	-1.12351	0.0145336	0.0463755	0.307251		TRIM29	3816
TCONS_00018976	Chr15:34167218-34167925	707	1	-1.36486	0.000694154	1.80098	1.45772		BSX	27457
TCONS_00018979	Chr15:35675398-35675704	306	1	-1.09634	0.00154334	0.775284	1.74528		B7H6	4384
TCONS_00018980	Chr15:35676158-35678228	2070	1	-1.1562	0.00415733	0.31696	0.401597		B7H6	5144
TCONS_00018986	Chr15:36219565-36221182	1617	1	-1.04539	0.00295591	0.191434	0.216631		C15H11orf58;gene_synonym=SMAP	3665
TCONS_00018987	Chr15:36221726-36222662	936	1	-1.19989	0.00373705	0.344233	0.346249		C15H11orf58;gene_synonym=SMAP	2185
TCONS_00018990	Chr15:39525956-39527026	1070	1	-1.10721	0.00588846	0.172665	0.259522		FAR1;gene_synonym=MLSTD2	2601
TCONS_00018991	Chr15:40237275-40238468	1193	1	-1.13511	0.00490326	0.384873	0.214293		LOC514824	313
TCONS_00018992	Chr15:40574546-40575108	562	1	-0.811269	0.00777556	0.265202	0.0865815		TEAD1	92206
TCONS_00018998	Chr15:42028564-42029283	719	1	-0.608674	0.00221082	0.274788	0.0433571		GALNTL4	47854
TCONS_00019003	Chr15:42390522-42393603	3081	1	-1.18565	0.00229414	0.414014	0.53934		ZBED5	4162
TCONS_00019007	Chr15:42420700-42422122	1422	1	-0.982336	0.00429105	0.899932	0.751837		EIF4G2	13758
TCONS_00019008	Chr15:42434427-42434917	490	1	-0.680177	0.00666875	6.1587	7.83092		EIF4G2	963
TCONS_00019009	Chr15:42449160-42450033	873	1	-1.07237	0.00583542	0.284094	0.184308		EIF4G2	2920
TCONS_00019019	Chr15:44207263-44208535	1272	1	-1.14687	0.00267935	0.241752	0.130124		NRIP3	4148
TCONS_00019021	Chr15:44334860-44335165	305	1	-0.680759	0.00203764	1.37346	0.895125		ST5	177
TCONS_00019023	Chr15:44472646-44473426	780	1	-1.31581	0.0021403	0.233838	0.0898014		RPL27A	520
TCONS_00019027	Chr15:44536576-44537346	770	1	-0.858911	0.0102823	0.435309	0.463273		TRIM66	5864
TCONS_00019030	Chr15:45121436-45122787	1351	1	-1.27008	0.00928382	0.215108	0.162918		EIF3F	7689
TCONS_00019039	Chr15:46358870-46360185	1315	1	-1.33934	0.000642884	0.160242	0.0898973		ZNF214	8445
TCONS_00019041	Chr15:46360790-46361712	922	1	-1.09365	0.0119128	0.261311	0.207072		ZNF214	6918
TCONS_00019043	Chr15:46374971-46376826	1855	1	-1.18542	0.0069982	0.535319	0.679191		ZNF214	3425
TCONS_00019044	Chr15:46606571-46607308	737	1	-0.923468	0.000455306	0.701739	0.0601645		LOC516636	2419
TCONS_00019045	Chr15:46648844-46649411	567	1	-1.20911	0.000683219	0.605648	0.0772263		LOC100140912	7238
TCONS_00019046	Chr15:46649538-46650317	779	1	-1.23598	0.000363517	0.315675	0.0677776		LOC100140912	7932
TCONS_00019047	Chr15:46678147-46679092	945	1	-1.14691	0.00148225	0.373068	0.0668362		LOC100336980	3252
TCONS_00019050	Chr15:46688101-46689767	1666	1	-1.17025	0.0105457	0.316729	0.0836786		LOC511622	3185
TCONS_00019051	Chr15:46689944-46690729	785	1	-1.08216	0.00633006	0.351711	0.0503462		LOC511622	2223
TCONS_00019052	Chr15:46694393-46695514	1121	1	-1.22143	0.000320764	0.357199	0.0327674		LOC511622	518
TCONS_00019053	Chr15:46697376-46698213	837	1	-1.35697	0.000338332	0.252466	0.0309911		LOC511622	3501
TCONS_00019054	Chr15:46722899-46724397	1498	1	-1.09612	0.0101541	0.507034	0.277981		LOC783299	2066
TCONS_00019055	Chr15:46737880-46738802	922	1	-0.929598	0.000450792	0.290616	0.118521		LOC506162	5609
TCONS_00019056	Chr15:46738985-46739940	955	1	-1.16158	0.00371167	0.168832	0.10959		LOC506162	6714
TCONS_00019057	Chr15:46740017-46740510	493	1	-0.509854	0.0020705	0.625563	0.125757		LOC506162	7746
TCONS_00019058	Chr15:46743507-46744848	1341	1	-1.07457	0.00205773	0.296452	0.0444503		LOC506162	11236
TCONS_00019059	Chr15:46747451-46748767	1316	1	-1.1662	0.00631747	0.214021	0.0807374		LOC532041	8682
TCONS_00019061	Chr15:46769140-46769757	617	1	-1.24906	0.000665597	1.39168	0.355434		LOC532041	3099
TCONS_00019062	Chr15:46771457-46774764	3307	1	-1.27708	0.00326236	2.71283	0.927462		LOC532041	5416
TCONS_00019063	Chr15:46785629-46786174	545	1	-0.639236	0.0137784	0.644846	0.270637		LOC532041	19588
TCONS_00019065	Chr15:46907322-46908078	756	1	-0.837467	0.00369156	3.36434	2.23645		LOC506989	3236
TCONS_00019066	Chr15:46909051-46909479	428	1	-1.04265	0.0242885	1.64063	0.548835		LOC506989	4965
TCONS_00019067	Chr15:46910353-46911088	735	1	-1.17928	0.000121143	1.60478	0.44974		LOC506989	6267
TCONS_00019073	Chr15:47017648-47018610	962	1	-1.00717	0.0184588	0.156791	0.0824647		MRPL17	12158
TCONS_00019074	Chr15:47020104-47023673	3569	1	-1.0468	0.0124336	0.279572	0.335764		MRPL17	14614
TCONS_00019075	Chr15:47495758-47496701	943	1	-1.11706	0.000418065	0.136082	0.186401		OR52B2	3176
TCONS_00019076	Chr15:47497416-47498195	779	1	-0.984793	0.0236475	0.42881	0.195582		OR52B2	4834
TCONS_00019082	Chr15:50874444-50875737	1293	1	-1.33313	0.00675294	0.128081	0.441905		LOC784855	0
TCONS_00019084	Chr15:52474089-52475006	917	1	-1.19171	0.000192838	0.103801	0.156678		LRTOMT;gene_synonym=LRRC51	17115
TCONS_00019086	Chr15:52629182-52631337	2155	1	-1.05194	0.013727	0.521672	0.457671		PHOX2A	1639
TCONS_00019087	Chr15:52654220-52655057	837	1	-0.660855	0.00300451	0.288711	0.158444		CLPB;gene_synonym=SKD3	6416
TCONS_00019089	Chr15:53124340-53125667	1327	1	-1.35582	0.00183645	0.390305	0.479532		STARD10	8923
TCONS_00019094	Chr15:53405615-53406307	692	1	-1.18039	0.0136548	0.190514	0.103513		FCHSD2	1302
TCONS_00019096	Chr15:53567853-53568338	485	1	-1.00675	0.00909052	0.522293	0.139508		P2RY6	2871
TCONS_00019097	Chr15:54175211-54175839	628	1	-1.32043	7.99958e-05	0.250147	0.52817		PAAF1;gene_synonym=WDR71	3852
TCONS_00019098	Chr15:54175907-54176479	572	1	-1.20926	0.00821637	0.31816	0.456818		DNAJB13	3882
TCONS_00019099	Chr15:54176765-54180060	3295	1	-1.11919	0.0139458	0.805673	0.915256		DNAJB13	301
TCONS_00019100	Chr15:54411005-54411621	616	1	-1.33252	0.000807475	0.260585	0.0229839		PPME1;gene_synonym=PME1MGC133824	4125
TCONS_00019101	Chr15:54411807-54412716	909	1	-0.973984	0.00171272	0.177233	0.383057		PPME1;gene_synonym=PME1MGC133824	4927
TCONS_00019105	Chr15:55213644-55214968	1324	1	-1.16056	0.00526936	0.13496	0.20011		SLCO2B1;gene_synonym=OATP-B,SLC21A9	10070
TCONS_00019106	Chr15:55215921-55218412	2491	1	-1.19011	0.00493032	0.359421	0.329487		SLCO2B1;gene_synonym=OATP-B,SLC21A9	12347
TCONS_00019107	Chr15:55218696-55219015	319	1	-1.29024	0.00452141	1.07596	0.77594		SLCO2B1;gene_synonym=OATP-B,SLC21A9	15122
TCONS_00019108	Chr15:55637455-55638349	894	1	-1.1162	0.00968202	0.16647	0.710412		MAP6	1314
TCONS_00019119	Chr15:55753767-55754319	552	1	-1.17682	0.00190041	0.49046	0.719126		LOC785379	41608
TCONS_00019125	Chr15:55911309-55911742	433	1	-1.23697	0.0100316	0.390643	0.141062		MOGAT2	6533
TCONS_00019127	Chr15:55981714-55983505	1791	1	-1.08572	0.0124942	0.204355	0.154852		DGAT2	8485
TCONS_00019129	Chr15:55985120-55986818	1698	1	-1.13321	0.0217959	0.317825	0.352498		UVRAG	5319
TCONS_00019130	Chr15:55988970-55989959	989	1	-1.23387	0.000999031	0.136964	0.179855		UVRAG	2178
TCONS_00019133	Chr15:56520144-56520929	785	1	-1.0258	0.000704768	0.226454	0.253144		PRKRIR	22104
TCONS_00019134	Chr15:56521697-56522555	858	1	-1.27444	0.0112047	0.165235	0.179108		PRKRIR	20478
TCONS_00019137	Chr15:56986511-56987342	831	1	-1.29418	0.000548461	0.273282	0.205523		TSKU	11798
TCONS_00019142	Chr15:57225290-57225717	427	1	-1.13743	0.00566788	0.412113	0.432927		B3GNT6	5593
TCONS_00019143	Chr15:57227462-57230123	2661	1	-1.25617	0.0128581	0.481603	0.404738		B3GNT6	1187
TCONS_00019145	Chr15:58611779-58612592	813	1	-0.990192	0.00155373	0.379585	0.238436		BBOX1	2547
TCONS_00019147	Chr15:59823952-59824735	783	1	-1.11609	0.00141793	0.235559	0.0440618		METTL15;gene_synonym=METT5D1	23367
TCONS_00019148	Chr15:61850488-61851189	701	1	-1.09184	0.0226859	0.900958	0.553537		C15H11orf46;gene_synonym=C11orf46	2711
TCONS_00019149	Chr15:61856128-61856752	624	1	-1.21465	0.00717654	0.320131	0.291465		C15H11orf46;gene_synonym=C11orf46	8351
TCONS_00019153	Chr15:64351124-64352392	1268	1	-1.02336	0.00356147	0.464683	0.43148		PRRG4	24268
TCONS_00019158	Chr15:64676302-64677101	799	1	-1.14626	0.000415628	0.281428	0.242458		HIPK3	26978
TCONS_00019162	Chr15:65358451-65360082	1631	1	-1.15739	0.0221328	0.227826	0.23134		LMO2	34428
TCONS_00019163	Chr15:65767154-65767321	167	1	-1.50546	4.87268e-06	12.1081	15.8986		CAT	12004
TCONS_00019167	Chr15:65933983-65936072	2089	1	-1.24371	0.00384371	0.10318	0.267158		EHF	60454
TCONS_00019168	Chr15:66035095-66035961	866	1	-1.2375	0.00268956	0.118691	0.217114		EHF	3890
TCONS_00019170	Chr15:66044118-66044944	826	1	-1.11387	0.000977995	0.173175	0.383911		EHF	12913
TCONS_00019171	Chr15:66055009-66056034	1025	1	-1.22875	0.00665798	0.308776	0.233172		EHF	23804
TCONS_00019175	Chr15:66349270-66349885	615	1	-1.182	0.00210048	0.222765	0.0910946		PDHX	41866
TCONS_00019177	Chr15:66571224-66574080	2856	1	-1.27419	0.017128	0.262781	0.188508		SLC1A2	6417
TCONS_00019178	Chr15:67789975-67790539	564	1	-1.1302	0.00382359	0.320232	0.223343		TRAF6	507
TCONS_00019179	Chr15:68432874-68432975	101	1	-1.38236	9.40036e-06	415.706	608.804		C15H11orf74;gene_synonym=C11orf74	521722
TCONS_00019181	Chr15:74602408-74605263	2855	1	-1.26147	0.00297038	0.452837	0.757182		HSD17B12;gene_synonym=KAR	46780
TCONS_00019183	Chr15:74638809-74639755	946	1	-1.12506	0.000846963	0.106593	0.214022		HSD17B12;gene_synonym=KAR	12288
TCONS_00019186	Chr15:76038732-76040184	1452	1	-0.926881	0.0221455	0.408939	0.270197		LOC524928	56424
TCONS_00019190	Chr15:76563010-76565430	2420	1	-0.577621	0.0110562	0.337582	0.441321		CHST1	8313
TCONS_00019191	Chr15:76565583-76566544	961	1	-1.01262	0.00300333	0.180953	0.274272		CHST1	7199
TCONS_00019197	Chr15:76751600-76752842	1242	1	-1.26684	0.0202227	0.100124	0.110421		CRY2	743
TCONS_00019205	Chr15:77703429-77704704	1275	1	-1.14975	0.0241232	0.164565	0.189063		LRP4;gene_synonym=MEGF7	2211
TCONS_00019208	Chr15:78275421-78275807	386	1	-1.0681	0.00113682	0.5027	0.483843		PACSIN3	196
TCONS_00019209	Chr15:78317311-78319668	2357	1	-0.792241	0.01747	0.349167	0.290394		ACP2	158
TCONS_00019216	Chr15:79964827-79965394	567	1	-1.28116	0.00208064	0.923324	0.511413		OR5F1	4913
TCONS_00019223	Chr15:82156007-82156261	254	1	-1.24706	0.00661193	1.56164	0.718246		SERPING1;gene_synonym=C1NH	3213
TCONS_00019228	Chr15:82385348-82386380	1032	1	-1.34771	0.0010163	0.296024	0.119189		C15H11orf31	10131
TCONS_00019229	Chr15:82387623-82388673	1050	1	-1.07883	0.00826077	0.368621	0.21581		C15H11orf31	12406
TCONS_00019231	Chr15:83449388-83450183	795	1	-0.836697	0.006203	26.6973	17.6134		GLYAT	5325
TCONS_00019238	Chr15:83557244-83560349	3105	1	-1.07517	0.00714691	0.198697	0.271581		FAM111B	8131
TCONS_00019239	Chr15:83560507-83561109	602	1	-1.26996	0.00562693	0.272809	0.141236		FAM111B	7371
TCONS_00019240	Chr15:83563173-83563817	644	1	-0.992164	0.0230373	0.588322	0.229115		FAM111B	4663
TCONS_00019242	Chr15:83564819-83568121	3302	1	-1.15833	0.0154038	0.482445	0.472712		FAM111B	359
TCONS_00019244	Chr15:83620352-83620782	430	1	-1.23753	0.00193078	0.945899	0.907989		DTX4	8218
TCONS_00019248	Chr15:83677061-83679105	2044	1	-1.18584	0.00653666	0.231927	0.136567		MPEG1	5874
TCONS_00019249	Chr15:83681615-83682166	551	1	-1.0962	0.0082989	0.554233	0.30258		MPEG1	10428
TCONS_00019250	Chr15:83682302-83683685	1383	1	-1.03497	0.00341522	0.368353	0.19456		MPEG1	11115
TCONS_00019254	Chr15:84098687-84099521	834	1	-0.800755	0.0202909	0.19961	0.148365		LOC100848982	2653
TCONS_00019255	Chr15:84099616-84102245	2629	1	-1.10398	0.00399848	0.519761	0.63605		LOC100848982	3582
TCONS_00019338	Chr16:2734387-2737404	2900	2	-1.28554	0.00121657	0.336862	0.405371		RBBP5	408
TCONS_00019416	Chr16:13045624-13089811	451	4	-1.03627	0.00576168	0.694771	0.781297		LOC100848920	398
TCONS_00019435	Chr16:22804349-22832778	369	3	-0.822992	0.0138878	0.611869	0.955501		TGFB2;gene_synonym=MGF	216069
TCONS_00019439	Chr16:24236451-24237316	729	2	-1.33041	0.00579645	1.65987	1.50927		EPRS	63
TCONS_00019440	Chr16:24236451-24237316	350	3	-1.23085	0.00593059	7.53398	9.22069		EPRS	63
TCONS_00019475	Chr16:27904242-27908719	4373	2	-1.12566	0.00164444	0.965877	0.592699		TP53BP2	22252
TCONS_00019484	Chr16:28295006-28299905	1339	2	-1.22891	0.00221667	0.749349	0.902849		WDR26	3260
TCONS_00019485	Chr16:28295006-28299905	2517	1	-1.21591	0.0018447	0.323748	0.316427		WDR26	3260
TCONS_00019487	Chr16:28315513-28320615	1216	1	-1.12785	0.00113505	0.511352	0.546521		WDR26	23767
TCONS_00019636	Chr16:42354474-42361659	5193	2	-1.02765	0.0225826	0.943943	0.722578		VPS13D	5000
TCONS_00020043	Chr16:63192912-63194680	863	2	-1.10555	0.00770008	0.347463	0.227157		ACBD6	64859
TCONS_00020114	Chr16:68845840-68849726	2115	1	-1.27773	0.00774542	0.192495	0.129234		PRG4;gene_synonym=lubricin,MSF	20435
TCONS_00020186	Chr16:73724082-73731729	499	2	-1.02299	0.00829874	1.2579	0.811921		SLC30A1	33247
TCONS_00020398	Chr16:5098370-5102629	2515	1	-1.08148	0.00390983	3.45079	4.2466		CD55;gene_synonym=DAF	2941
TCONS_00020399	Chr16:5098370-5102629	2248	2	-1.12891	0.00359753	5.68038	7.3666		CD55;gene_synonym=DAF	2941
TCONS_00020849	Chr16:47640514-47645788	1210	2	-1.23787	0.0188196	1.93089	2.10683		KLHL21	112
TCONS_00021214	Chr16:68864580-68868512	412	3	-0.970991	0.00317407	0.499614	0.277479		PRG4;gene_synonym=lubricin,MSF	1649
TCONS_00021372	Chr16:81345949-81349115	3166	1	-0.937024	0.018588	0.529271	0.211825		CAMSAP2	14283
TCONS_00021389	Chr16:484578-485328	750	1	-1.39242	0.000977412	0.349259	0.175256		TMEM183A;gene_synonym=C1orf37,TMEM183	34357
TCONS_00021390	Chr16:627486-627677	191	1	-1.0945	0.0120348	37.699	24.981		LOC100301020	4355
TCONS_00021396	Chr16:983254-984101	847	1	-1.28426	0.00168097	0.183243	0.111563		FMOD	48123
TCONS_00021397	Chr16:984479-985269	790	1	-1.16195	0.0166589	0.274524	0.198522		FMOD	49348
TCONS_00021399	Chr16:987540-988333	793	1	-1.22087	0.00800159	0.1794	0.165704		FMOD	52409
TCONS_00021403	Chr16:1323148-1324249	1101	1	-1.02748	0.00379451	0.14829	0.215273		LAX1;gene_synonym=LAX	2759
TCONS_00021406	Chr16:1340317-1340943	626	1	-1.16188	0.0122673	0.337424	0.245228		LAX1;gene_synonym=LAX	5258
TCONS_00021408	Chr16:1474423-1477420	2997	1	-1.03829	0.00347244	0.510889	0.492329		SNRPE	15413
TCONS_00021410	Chr16:1637961-1641601	3640	1	-0.982408	0.0221308	0.197972	0.322903		SOX13	75202
TCONS_00021414	Chr16:1695984-1697361	1377	1	-0.98875	0.0062496	0.0860526	0.154323		SOX13	19442
TCONS_00021417	Chr16:1711856-1712624	768	1	-0.927794	0.00712194	0.218212	0.252157		SOX13	4179
TCONS_00021421	Chr16:1972854-1973821	967	1	-1.12338	0.0128471	0.248557	0.309673		PPP1R15B	251
TCONS_00021423	Chr16:2136630-2137482	852	1	-1.24655	0.0100257	0.237231	0.168906		LOC100336993	15356
TCONS_00021427	Chr16:2192934-2194576	1642	1	-1.14255	0.00452303	0.176642	0.254642		LRRN2;gene_synonym=LRRN5	5374
TCONS_00021433	Chr16:2212162-2213844	1682	1	-0.903948	0.01015	0.105417	0.249594		LRRN2;gene_synonym=LRRN5	24602
TCONS_00021435	Chr16:2224717-2226450	1733	1	-1.26082	0.0176259	0.0777657	0.256808		LRRN2;gene_synonym=LRRN5	37157
TCONS_00021441	Chr16:2632955-2634893	1938	1	-1.0965	0.00751983	0.42592	0.455385		NFASC	3228
TCONS_00021442	Chr16:2744999-2745907	908	1	-1.22968	0.00232219	0.291872	0.247586		RBBP5	11020
TCONS_00021445	Chr16:3290194-3291143	949	1	-1.13235	0.0044981	0.221432	0.257125		NUCKS1	10528
TCONS_00021455	Chr16:4243036-4244886	1850	1	-0.97007	0.00121095	0.310555	0.322678		EIF2D;gene_synonym=LGTN	415
TCONS_00021456	Chr16:4370226-4370939	713	1	-1.1919	0.019013	0.217885	0.214484		MAPKAPK2	2972
TCONS_00021458	Chr16:4376429-4377118	689	1	-1.36255	0.00152468	0.376295	0.22921		MAPKAPK2	9175
TCONS_00021460	Chr16:4379661-4381507	1846	1	-0.986216	0.0078038	0.304992	0.264793		MAPKAPK2	12407
TCONS_00021461	Chr16:4381559-4382153	594	1	-0.883051	0.00469105	0.455016	0.409448		MAPKAPK2	14305
TCONS_00021465	Chr16:4676739-4677366	627	1	-1.08875	0.0045801	0.269409	0.096884		C16H1orf116;gene_synonym=SARG	8522
TCONS_00021466	Chr16:5134017-5135432	1415	1	-1.11568	0.00118704	21.3068	20.142		CD55;gene_synonym=DAF	9788
TCONS_00021467	Chr16:12635716-12636742	1026	1	-1.30841	0.00241481	0.314038	0.282382		CDC73	6876
TCONS_00021470	Chr16:13163580-13164326	746	1	-1.10421	0.00327445	0.292133	0.248042		RGS13	48784
TCONS_00021480	Chr16:22482703-22484045	1342	1	-1.2495	0.00289194	0.453143	0.397409		RRP15	3924
TCONS_00021481	Chr16:22484563-22485485	922	1	-1.25479	0.00848758	0.109955	0.1736		RRP15	5784
TCONS_00021482	Chr16:22485660-22487163	1503	1	-1.06822	0.0208319	0.303996	0.284761		RRP15	6881
TCONS_00021484	Chr16:22494661-22495008	347	1	-1.17522	0.000492102	0.806551	0.749661		TGFB2;gene_synonym=MGF	728
TCONS_00021487	Chr16:25938034-25939240	1206	1	-1.13206	0.0054568	0.500658	0.484142		DUSP10	1178
TCONS_00021499	Chr16:27886847-27888124	1277	1	-1.14539	0.00969124	0.168735	0.0685833		TP53BP2	4857
TCONS_00021500	Chr16:27888494-27889822	1328	1	-0.841378	0.00515045	0.0821322	0.178782		TP53BP2	6504
TCONS_00021504	Chr16:28038578-28039637	1059	1	-1.19837	0.00218856	0.601954	0.724013		FBXO28	4859
TCONS_00021505	Chr16:28043673-28044456	783	1	-1.21195	0.000797623	0.232711	0.211149		FBXO28	9954
TCONS_00021507	Chr16:28093746-28094411	665	1	-1.25702	0.00267232	2.34872	2.00714		DEGS1;gene_synonym=DES1	875
TCONS_00021509	Chr16:28249094-28252806	3712	1	-1.19544	0.00120489	0.282201	0.233416		CNIH4	3544
TCONS_00021510	Chr16:28252959-28253718	759	1	-0.918834	0.00734948	0.437395	0.318056		WDR26	4614
TCONS_00021512	Chr16:28312449-28312764	315	1	-1.11988	0.00179897	0.810289	0.385346		WDR26	20703
TCONS_00021519	Chr16:29195647-29196683	1036	1	-1.02242	0.00905898	0.159508	0.117485		LBR	18413
TCONS_00021521	Chr16:29211661-29212465	804	1	-1.14541	0.00669999	0.471947	0.593854		ENAH	23568
TCONS_00021522	Chr16:29550812-29551631	819	1	-1.2556	0.0039285	0.270349	0.132227		SRP9	521
TCONS_00021523	Chr16:29565611-29566293	682	1	-1.02173	0.00394864	1.87391	1.49788		SRP9	3943
TCONS_00021524	Chr16:29750681-29752504	1823	1	-1.22371	0.000421827	0.428417	0.522568		C16H1orf55	5635
TCONS_00021525	Chr16:29775693-29776530	837	1	-1.11324	0.0115349	0.62155	0.416867		C16H1orf55	2051
TCONS_00021526	Chr16:29845844-29846697	853	1	-1.24553	0.000878606	0.221842	0.0895806		H3F3A	5054
TCONS_00021528	Chr16:29847798-29849628	1830	1	-1.20283	0.00363077	0.21634	0.293081		H3F3A	7008
TCONS_00021531	Chr16:30385784-30386418	634	1	-0.98629	0.0128322	0.571395	0.934973		ITPKB	3674
TCONS_00021539	Chr16:31413415-31414074	659	1	-1.10067	0.00286055	0.2381	0.126051		H3F3C	3868
TCONS_00021547	Chr16:32905796-32906350	554	1	-0.98562	0.000522125	0.807545	0.353419		KIF26B	2745
TCONS_00021548	Chr16:32954931-32955476	545	1	-1.23695	0.00969789	0.358672	0.0632364		EFCAB2	5893
TCONS_00021550	Chr16:33090573-33091317	744	1	-1.14562	0.00141504	0.161572	0.0235301		EFCAB2	18276
TCONS_00021552	Chr16:33200926-33201635	709	1	-0.905671	0.0224572	0.448731	0.64679		FAM36A	12750
TCONS_00021553	Chr16:33527021-33527893	872	1	-1.28463	0.00193928	0.299321	0.237769		ADSS;gene_synonym=ADSS2,AMPASE2	322
TCONS_00021554	Chr16:33651235-33652430	1195	1	-0.80628	0.00352571	0.311706	0.222953		C16H1orf100;gene_synonym=C1orf100	51507
TCONS_00021555	Chr16:33652495-33653238	743	1	-1.25757	0.00122817	0.251732	0.231345		C16H1orf100;gene_synonym=C1orf100	52767
TCONS_00021557	Chr16:35737614-35738625	1011	1	-1.10639	0.00568463	0.162093	0.229612		MAP1LC3C	4427
TCONS_00021558	Chr16:35956476-35961076	4600	1	-0.929778	0.00768732	0.946099	1.01397		LOC100847752	0
TCONS_00021561	Chr16:37068176-37069171	995	1	-1.05494	0.00310987	0.123512	0.235236		DPT	37461
TCONS_00021562	Chr16:37070697-37073050	2353	1	-1.1086	0.00355224	0.800601	0.549411		DPT	33582
TCONS_00021566	Chr16:37951462-37952657	1195	1	-1.15006	0.00362703	0.395125	0.456945		F5	13938
TCONS_00021567	Chr16:37952751-37953464	713	1	-1.30574	0.000982244	0.420326	1.059		F5	13131
TCONS_00021568	Chr16:37953749-37954227	478	1	-1.39514	0.00459803	0.269425	0.735039		F5	12368
TCONS_00021569	Chr16:37954770-37955114	344	1	-1.06088	0.0001276	0.712702	0.232229		F5	11481
TCONS_00021571	Chr16:38890436-38891970	1534	1	-1.11725	0.00367676	0.123359	0.171321		GORAB;gene_synonym=NTKLBP1,SCYL1BP1	10353
TCONS_00021573	Chr16:40036151-40036801	650	1	-0.569087	0.00182195	0.353038	0.211645		VAMP4	6384
TCONS_00021578	Chr16:41921889-41922828	939	1	-1.0242	0.00794898	0.179382	0.15921		LOC529424	10106
TCONS_00021586	Chr16:42427165-42427704	539	1	-1.12068	0.00623402	0.313617	0.0552744		TNFRSF8	12507
TCONS_00021589	Chr16:42698708-42699923	1215	1	-1.05829	0.00386177	0.187186	0.0844767		NPPB	486
TCONS_00021590	Chr16:42826050-42826946	896	1	-0.857867	0.00241812	0.189869	0.237423		AGTRAP	145
TCONS_00021592	Chr16:43252261-43253265	1004	1	-1.08629	0.0198772	0.126241	0.126911		UBIAD1	4983
TCONS_00021604	Chr16:44063637-44064415	778	1	-1.02966	0.00176644	0.42106	0.39955		PGD	5439
TCONS_00021605	Chr16:44064603-44065482	879	1	-1.1241	0.00119427	0.267036	0.163717		PGD	6405
TCONS_00021606	Chr16:44065647-44066898	1251	1	-1.11161	0.00266357	0.12806	0.197136		PGD	7449
TCONS_00021615	Chr16:44502928-44507660	4732	1	-1.08787	0.0126286	0.322718	0.608825		LZIC	7949
TCONS_00021616	Chr16:44508507-44511238	2731	1	-0.905663	0.00633599	0.879375	1.25886		LZIC	13528
TCONS_00021617	Chr16:44513134-44514424	1290	1	-1.23884	0.00345267	0.0958709	0.129055		LZIC	18155
TCONS_00021620	Chr16:44524051-44529860	5809	1	-0.748598	0.0205104	0.262789	0.297372		CTNNBIP1	11379
TCONS_00021621	Chr16:44529920-44530999	1079	1	-1.16811	0.0161901	0.400693	0.550503		CTNNBIP1	10240
TCONS_00021624	Chr16:44567621-44568053	432	1	-1.07575	0.00486358	0.637829	0.320672		CLSTN1	5519
TCONS_00021633	Chr16:45201471-45201921	450	1	-1.14526	0.000924448	0.367736	0.0360774		MIR34A;gene_synonym=bta-mir-34a,MIRN34A	3975
TCONS_00021636	Chr16:45217614-45218404	790	1	-0.828871	0.0223315	0.191355	0.0768547		GPR157	732
TCONS_00021637	Chr16:45280036-45281124	1088	1	-1.16341	0.00505558	0.244693	0.218289		CA6	7991
TCONS_00021646	Chr16:47341675-47342779	1104	1	-1.1991	0.0127699	0.15903	0.18899		LOC100848595	29368
TCONS_00021647	Chr16:47342909-47343960	1051	1	-1.32314	0.0174051	0.115751	0.123723		LOC100848595	28187
TCONS_00021648	Chr16:47354969-47357172	2203	1	-1.08105	0.016629	0.527684	0.495311		LOC100848595	14975
TCONS_00021649	Chr16:47357318-47358637	1319	1	-1.04689	0.024271	0.143134	0.198289		LOC100848595	13510
TCONS_00021650	Chr16:47639593-47640371	778	1	-1.24231	0.00209517	0.180887	0.275515		PHF13	1320
TCONS_00021664	Chr16:49676250-49677296	1046	1	-1.21189	0.0229841	0.206904	0.298544		TIMM17A	6008
TCONS_00021665	Chr16:49679439-49680123	684	1	-1.12815	0.0180814	0.580048	0.557802		TIMM17A	9197
TCONS_00021667	Chr16:49824786-49825839	1053	1	-0.971508	0.00481098	0.134977	0.164541		AJAP1	6281
TCONS_00021676	Chr16:52373788-52374707	919	1	-0.643544	0.00860785	0.257833	0.213316		TMEM88B	247
TCONS_00021677	Chr16:52411518-52412805	1287	1	-1.05067	0.00524782	0.172031	0.0976713		AURKAIP1	8534
TCONS_00021685	Chr16:52615071-52616706	1635	1	-0.795329	0.020831	1.57712	1.84533		ACAP3;gene_synonym=CENTB5	4555
TCONS_00021686	Chr16:52617656-52618955	1299	1	-0.991648	0.012272	1.94379	2.23416		ACAP3;gene_synonym=CENTB5	7140
TCONS_00021689	Chr16:52631056-52632867	1811	1	-1.16352	0.00467052	0.323232	0.315725		C16H1orf159	9293
TCONS_00021690	Chr16:52633240-52634958	1718	1	-1.19535	0.00120355	0.174836	0.337379		C16H1orf159	7202
TCONS_00021692	Chr16:52718869-52720354	1485	1	-1.0994	0.00339483	0.213426	0.157177		ISG15	3215
TCONS_00021696	Chr16:52732522-52732869	347	1	-1.04148	0.00068757	1.07391	1.22642		HES4	4982
TCONS_00021697	Chr16:52739865-52740380	515	1	-0.990513	0.0130578	0.320038	0.2258		C16H1orf170;gene_synonym=C1orf170	2257
TCONS_00021705	Chr16:53119577-53120441	864	1	-0.793989	0.0214238	0.282856	0.161435		PLEKHM2	4204
TCONS_00021706	Chr16:53177675-53178426	751	1	-0.856464	0.00843967	0.233494	0.221447		DDI2	9257
TCONS_00021719	Chr16:55173645-55174927	1282	1	-1.26039	0.0203074	0.135386	0.377795		PRDM2	19089
TCONS_00021727	Chr16:55341373-55342170	797	1	-1.11549	0.00275311	0.40029	0.357232		KDM5B	35238
TCONS_00021728	Chr16:55363405-55363611	206	1	-1.06027	0.00163938	3.55056	4.13028		PDPN	46755
TCONS_00021749	Chr16:56803265-56804750	1485	1	-1.0145	0.00369108	0.107818	0.233577		RC3H1	10175
TCONS_00021752	Chr16:56809396-56811910	2514	1	-1.07868	0.00930327	0.240743	0.286437		RC3H1	16306
TCONS_00021754	Chr16:56813473-56814103	630	1	-1.19321	0.000967136	0.182172	0.348628		RC3H1	20383
TCONS_00021755	Chr16:56814767-56816539	1772	1	-1.27905	0.00678909	0.22188	0.316856		RC3H1	21677
TCONS_00021758	Chr16:56824737-56825812	1075	1	-0.906791	0.0112089	0.257386	0.239778		RC3H1	31647
TCONS_00021761	Chr16:57691424-57692416	992	1	-1.12161	0.00370711	0.335701	0.310583		CACYBP	2323
TCONS_00021762	Chr16:57854301-57856847	2546	1	-1.1445	0.00277995	0.443526	0.30311		LOC100335299	4996
TCONS_00021763	Chr16:59458822-59459485	663	1	-0.898116	0.00303109	0.3266	0.0274032		PAPPA2	2572
TCONS_00021764	Chr16:60794373-60795769	1396	1	-1.02495	0.0063214	0.111572	0.0704706		SEC16B;gene_synonym=LZTR2,Rgpr	2209
TCONS_00021765	Chr16:60815987-60817010	1023	1	-1.08648	0.00298449	0.299312	0.111941		LOC100299281	16836
TCONS_00021766	Chr16:61727196-61727783	587	1	-1.32717	0.00330058	0.351984	0.480971		RALGPS2	7580
TCONS_00021767	Chr16:61728764-61729874	1110	1	-0.712418	0.0223625	0.573386	0.505952		RALGPS2	9148
TCONS_00021770	Chr16:61888212-61888826	614	1	-1.26813	0.00431415	0.261735	0.107017		TOR3A	2041
TCONS_00021773	Chr16:62924283-62926528	2245	1	-1.14292	0.0103331	0.312708	0.388602		ACBD6	3932
TCONS_00021774	Chr16:63574025-63574888	863	1	-0.857617	0.0195645	0.27331	0.131826		LOC785141	5061
TCONS_00021776	Chr16:64703079-64704202	1123	1	-0.848858	0.00219157	0.166496	0.0686608		ZNF648	52928
TCONS_00021778	Chr16:64711609-64712456	847	1	-1.2727	0.000745723	0.27709	0.151447		ZNF648	61458
TCONS_00021783	Chr16:67279415-67279815	400	1	-0.943899	0.0208291	0.97116	0.582985		EDEM3	541
TCONS_00021784	Chr16:67290792-67292879	2087	1	-1.31028	0.0196865	0.411661	0.469801		EDEM3	11918
TCONS_00021788	Chr16:67580504-67582372	1868	1	-1.0031	0.023254	0.140967	0.14682		RNF2	18589
TCONS_00021791	Chr16:67595973-67597465	1492	1	-0.987255	0.00527484	0.0798027	0.191521		RNF2	3496
TCONS_00021794	Chr16:68850102-68851236	1134	1	-0.932842	0.016873	0.473059	0.455674		PRG4;gene_synonym=lubricin,MSF	18925
TCONS_00021808	Chr16:70838542-70839066	524	1	-1.09642	0.0207501	0.292919	0.153242		ELF3	7728
TCONS_00021809	Chr16:70877924-70878329	405	1	-1.32931	0.0100982	0.599363	0.443058		LOC100847861	537
TCONS_00021811	Chr16:71024704-71026357	1653	1	-1.23047	0.0059212	0.403281	0.457513		UBE2T	563
TCONS_00021813	Chr16:71159355-71160484	1129	1	-0.808425	0.0137313	0.362429	0.318334		SYT2	5722
TCONS_00021817	Chr16:72638466-72639271	805	1	-0.810204	0.00463372	0.21943	0.310218		C16H1orf227	3100
TCONS_00021819	Chr16:73152224-73153227	1003	1	-0.879847	0.012396	1.31543	1.1849		PPP2R5A	471
TCONS_00021820	Chr16:73281786-73282537	751	1	-1.17311	0.0249792	0.390155	0.139477		LOC539953	32721
TCONS_00021821	Chr16:73284601-73286029	1428	1	-1.06333	0.00546195	0.204873	0.183301		LOC539953	29229
TCONS_00021822	Chr16:73764407-73764642	235	1	-1.01301	0.0156774	1.55195	1.69727		SLC30A1	334
TCONS_00021823	Chr16:74930545-74930821	276	1	-0.925263	0.000964811	92.7856	102.557		SERTAD4	62211
TCONS_00021824	Chr16:74982402-74983046	644	1	-1.07341	0.00956163	0.602836	0.257616		SERTAD4	9986
TCONS_00021827	Chr16:75397119-75398638	1519	1	-0.866353	0.00758858	0.167067	0.129557		IRF6	2583
TCONS_00021829	Chr16:75814456-75815747	1291	1	-1.21369	0.00974948	0.496747	0.390308		MIR205;gene_synonym=bta-mir-205,MIRN205	14422
TCONS_00021830	Chr16:75816784-75817714	930	1	-1.08168	0.00150509	0.154229	0.0136272		MIR205;gene_synonym=bta-mir-205,MIRN205	16750
TCONS_00021838	Chr16:78084952-78085113	161	1	-1.4578	0.000219996	5.7962	3.83585		CRB1	9645
TCONS_00021839	Chr16:78340711-78340937	226	1	-1.046	0.00608274	2.96196	2.21912		MIR2284N;gene_synonym=bta-mir-2284n	2101
TCONS_00021840	Chr16:78609352-78610150	798	1	-1.15691	0.00173804	0.246204	0.108762		DENND1B	12976
TCONS_00021842	Chr16:79166508-79166893	385	1	-1.0561	0.00213961	0.50493	0.0628246		NEK7	28801
TCONS_00021845	Chr16:79662263-79664568	2305	1	-1.17467	0.00337953	0.153204	0.169029		MIR181B-1;gene_synonym=bta-mir-181b-1	21192
TCONS_00021849	Chr16:80281092-80282466	1374	1	-0.911905	0.00836152	0.291888	0		NR5A2	469220
TCONS_00021851	Chr16:81126653-81127536	883	1	-0.989781	0.0245655	0.263091	0.0946856		KIF14	2530
TCONS_00021857	Chr16:81553560-81554866	1306	1	-1.00083	0.00364395	0.434276	0.38175		TMEM9	1172
TCONS_00021863	Chr16:81561402-81561562	160	1	-1.32072	0.00848903	8.77154	16.9624		TMEM9	9014
TCONS_00021867	Chr16:81654378-81655122	744	1	-0.950204	0.0247858	0.260244	0.225371		LOC100337233	11528
TCONS_00021986	Chr17:17789084-17817664	993	2	-1.04013	0.000507808	0.228479	0.364155		LOC100335781	13318
TCONS_00022027	Chr17:29356847-29421857	3276	2	-0.798336	0.0098058	4.1505	4.5279		SCLT1	1902
TCONS_00022161	Chr17:53129876-53130970	515	2	-0.890622	0.0044736	1.22153	0.598593		LOC100138493	454
TCONS_00022318	Chr17:59136243-59178075	334	2	-1.17641	0.000298281	0.572061	0.985261		SUDS3	4088
TCONS_00022455	Chr17:65616799-65624469	777	3	-1.01411	0.0164409	4.45792	5.40912		TCHP	62
TCONS_00023120	Chr17:49183831-49186899	889	3	-0.859964	0.0232497	0.813197	0.663363		GLT1D1	10930
TCONS_00023772	Chr17:119105-120461	1356	1	-1.27117	0.000260545	0.357616	0.155079		TMEM192	37816
TCONS_00023774	Chr17:545109-546091	982	1	-1.21883	0.000941573	0.214521	0.071547		CPE	311
TCONS_00023786	Chr17:4605944-4608085	2141	1	-0.571264	0.0215887	1.04093	0.599161		FHDC1	61769
TCONS_00023811	Chr17:6781423-6781751	328	1	-0.968541	0.0045396	0.911215	0.75722		LRBA	4871
TCONS_00023815	Chr17:10597147-10597867	720	1	-1.00281	0.000362877	0.243147	0.0245586		LOC100847708	4031
TCONS_00023817	Chr17:11116814-11117670	856	1	-0.822211	0.00290185	0.0275877	0.302326		EDNRA	288496
TCONS_00023826	Chr17:13528780-13530042	1262	1	-1.07245	0.0011607	0.182097	0.0932066		ANAPC10	82630
TCONS_00023827	Chr17:13622290-13623866	1576	1	-1.23358	0.00096564	0.267604	0.163586		HHIP	3576
TCONS_00023828	Chr17:14921981-14922335	354	1	-1.50743	6.89965e-07	0.864243	0.346681		USP38	214
TCONS_00023830	Chr17:14923272-14923822	550	1	-1.23134	0.000202593	0.304758	0.204683		USP38	1505
TCONS_00023831	Chr17:14927267-14927852	585	1	-1.30378	0.00237494	0.267282	0.155819		USP38	5500
TCONS_00023832	Chr17:14929457-14931699	2242	1	-1.28231	0.000847313	0.29338	0.25359		USP38	7690
TCONS_00023833	Chr17:14942570-14943210	640	1	-1.17509	0.00300599	0.240222	0.362055		USP38	20803
TCONS_00023835	Chr17:15014786-15016208	1422	1	-1.04911	0.00454518	0.169901	0.16205		USP38	93019
TCONS_00023837	Chr17:15085348-15087413	2065	1	-0.861988	0.00887876	0.446894	0.659281		USP38	163581
TCONS_00023838	Chr17:15149437-15150544	1107	1	-1.07715	0.0175691	0.191476	0.138525		LOC100337207	121310
TCONS_00023848	Chr17:16449276-16449950	674	1	-1.24373	0.0155884	0.214217	0.147993		IL15	85390
TCONS_00023849	Chr17:16458505-16459797	1292	1	-1.22551	0.00689478	0.237662	0.349835		IL15	94619
TCONS_00023850	Chr17:16822365-16824365	2000	1	-1.03101	0.0182653	0.199161	0.224753		ZNF330	10678
TCONS_00023873	Chr17:18461234-18462570	1336	1	-1.05086	0.0187634	0.41823	0.447718		SETD7	679
TCONS_00023875	Chr17:18541383-18542276	893	1	-1.23112	0.0158863	0.388402	0.372802		RAB33B	11508
TCONS_00023876	Chr17:18704848-18706313	1465	1	-1.03229	0.0204467	0.274116	0.406258		NDUFC1;gene_synonym=CI-KFYI	2234
TCONS_00023877	Chr17:19327794-19328143	349	1	-1.19764	0.00097099	0.897779	0.576358		SLC7A11	401223
TCONS_00023878	Chr17:24427373-24428480	1107	1	-1.18365	0.00618315	0.182582	0.275933		LOC784179	0
TCONS_00023879	Chr17:25306570-25307001	431	1	-1.2645	0.00846595	1.14083	1.26836		PCDH10	167595
TCONS_00023882	Chr17:29893133-29893682	549	1	-1.30162	0.000405121	0.516681	0.52684		PGRMC2;gene_synonym=PMBP	2262
TCONS_00023885	Chr17:30097349-30098261	912	1	-1.28893	0.00354477	0.153369	0.0503423		C17H4orf29	8388
TCONS_00023888	Chr17:30206969-30207970	1001	1	-1.10462	0.00138873	0.116246	0.124785		PLK4;gene_synonym=PLK-4	4192
TCONS_00023893	Chr17:30221310-30222626	1316	1	-0.983941	0.0160489	0.33662	0.286622		HSPA4L	3802
TCONS_00023894	Chr17:30494929-30495773	844	1	-1.17986	0.0127998	3.10306	2.77031		INTU	90227
TCONS_00023901	Chr17:34811378-34812022	644	1	-0.886362	0.0136374	0.4332	0.481002		SPATA5	6217
TCONS_00023902	Chr17:34812194-34812959	765	1	-1.12533	0.0226385	0.398375	0.142787		SPATA5	5280
TCONS_00023906	Chr17:35676498-35676594	96	1	-1.17367	0.000302622	1364.84	974.467		IL2;gene_synonym=IL-2	53637
TCONS_00023911	Chr17:40747942-40748724	782	1	-0.910979	0.00275259	0.454764	0.0999178		LOC100298642	69428
TCONS_00023912	Chr17:40749756-40750574	818	1	-1.16485	0.00181728	0.390023	0.370293		LOC100298642	67578
TCONS_00023913	Chr17:40750645-40752141	1496	1	-1.23912	0.0130251	0.417756	0.294118		LOC100298642	66011
TCONS_00023914	Chr17:40759318-40760101	783	1	-0.940518	0.0209052	0.162679	0.0829233		LOC100298642	58051
TCONS_00023915	Chr17:41248490-41249357	867	1	-1.30674	0.00125946	1.31131	1.25997		PPID	136
TCONS_00023918	Chr17:43464027-43464956	929	1	-1.18923	0.00976972	0.674228	0.690269		PDGFC	5006
TCONS_00023920	Chr17:45066250-45066842	592	1	-1.07668	0.000480901	0.59062	0.585998		ZNF84	2961
TCONS_00023922	Chr17:45118872-45119843	971	1	-1.10847	0.00433293	0.206799	0.238336		ZNF140	2533
TCONS_00023926	Chr17:45354774-45355551	777	1	-1.18125	0.00254775	0.251896	0.0614923		CHFR	19949
TCONS_00023927	Chr17:45358504-45359518	1014	1	-1.17739	0.000263001	0.147238	0.0122889		CHFR	15982
TCONS_00023928	Chr17:45361008-45361806	798	1	-0.981629	0.0130566	0.177993	0.0328816		CHFR	13694
TCONS_00023930	Chr17:45373964-45375094	1130	1	-1.37616	0.00513854	0.529391	0.379686		CHFR	406
TCONS_00023932	Chr17:45782671-45782794	123	1	-1.16853	0.000708625	36.0799	38.6291		GALNT9	61061
TCONS_00023935	Chr17:46147449-46148244	795	1	-1.2349	0.0010528	0.368345	0.517193		PUS1	8218
TCONS_00023938	Chr17:46356319-46357885	1566	1	-1.01873	0.0199207	0.238531	0.148064		SFSWAP;gene_synonym=SFRS8	1570
TCONS_00023940	Chr17:46362817-46363685	868	1	-1.13224	0.00599222	0.229348	0.111537		SFSWAP;gene_synonym=SFRS8	8068
TCONS_00023947	Chr17:47937521-47937737	216	1	-1.08651	0.000300425	3.42288	4.85808		FZD10	89
TCONS_00023950	Chr17:47954527-47955245	718	1	-1.2901	0.0236829	0.197333	0.186678		FZD10	17095
TCONS_00023962	Chr17:53054490-53055636	1146	1	-1.15773	0.00758157	0.223006	0.312897		BRI3BP	11913
TCONS_00023966	Chr17:53166622-53167201	579	1	-0.676592	0.00586235	0.337908	0.13305		LOC100847898	10647
TCONS_00023972	Chr17:53485168-53486149	981	1	-1.05073	0.00061988	0.121065	0.246719		NCOR2	64971
TCONS_00023979	Chr17:54350343-54351650	1307	1	-1.26941	0.010584	0.123376	0.170895		RILPL1	7114
TCONS_00023980	Chr17:54351873-54353317	1444	1	-1.23039	0.00739881	0.100718	0.0563088		RILPL1	5447
TCONS_00023982	Chr17:55032039-55032505	466	1	-1.14278	0.0142791	2.64494	3.08035		HCAR1	2575
TCONS_00023990	Chr17:55815846-55816797	951	1	-0.939833	0.0143361	0.295937	0.221896		TMEM120B	209
TCONS_00023992	Chr17:55890554-55891405	851	1	-1.11288	0.0204254	0.21494	0.12485		KDM2B	7573
TCONS_00023995	Chr17:56122096-56122854	758	1	-1.18939	0.00453747	0.204254	0.227996		ANAPC5	11693
TCONS_00023998	Chr17:56451578-56453156	1578	1	-1.29743	0.00402919	0.203081	0.195591		LOC100300938	3712
TCONS_00023999	Chr17:56517279-56518286	1007	1	-1.21235	0.0225667	0.183603	0.11407		ATP2A2	4384
TCONS_00024000	Chr17:56802297-56803339	1042	1	-0.895165	0.00145276	0.32458	0.308328		PPP1CC	11471
TCONS_00024001	Chr17:57394826-57396358	1532	1	-0.860931	0.0138645	0.0914546	0.159832		SH2B3	1656
TCONS_00024002	Chr17:57396997-57397397	400	1	-1.05844	0.00570877	0.444337	0.204459		SH2B3	617
TCONS_00024010	Chr17:57731979-57732283	304	1	-1.14263	0.0137164	1.26045	0.785234		LOC786583	67
TCONS_00024011	Chr17:57994170-57994592	422	1	-0.924909	0.00124306	1.23322	2.30501		CIT	3175
TCONS_00024020	Chr17:59421627-59422415	788	1	-1.03406	0.00186784	0.78132	1.11144		WSB2	548
TCONS_00024022	Chr17:59933159-59933494	335	1	-0.794354	0.00352289	0.688169	0		KSR2	16889
TCONS_00024026	Chr17:61550876-61552219	1343	1	-1.02927	0.000509519	0.0856615	0.0762587		LOC100848583	307014
TCONS_00024027	Chr17:61554135-61556605	2470	1	-0.999427	0.0176865	0.167713	0.249909		LOC100848583	310273
TCONS_00024028	Chr17:61564187-61564550	363	1	-0.93497	0.00348899	0.559479	0.484807		LOC100848583	320325
TCONS_00024037	Chr17:64482346-64483535	1189	1	-1.16358	0.00124482	0.194838	0.44869		ADAM1B;gene_synonym=ADAM1	7651
TCONS_00024044	Chr17:64594474-64595144	670	1	-1.11724	0.00114106	0.185025	0.21729		ALDH2	16573
TCONS_00024045	Chr17:64597334-64598808	1474	1	-0.945101	0.0226643	0.281512	0.447736		ALDH2	19433
TCONS_00024051	Chr17:64939309-64940198	889	1	-1.1803	0.0012975	0.165357	0.155841		MSI1	2290
TCONS_00024053	Chr17:65138275-65138828	553	1	-1.15215	0.0054593	0.302427	0.053312		CABP1	15426
TCONS_00024067	Chr17:65675610-65676169	559	1	-0.993099	0.0091955	0.267276	0.288822		TRPV4	2285
TCONS_00024072	Chr17:66353094-66353722	628	1	-0.944072	0.0199473	0.287518	0.207555		DAO	2663
TCONS_00024073	Chr17:66551290-66552085	795	1	-1.02602	0.00222351	0.220091	0.049555		SELPLG;gene_synonym=SELPG	5103
TCONS_00024074	Chr17:66552185-66553810	1625	1	-1.03104	0.0122961	0.237076	0.203215		SELPLG;gene_synonym=SELPG	3378
TCONS_00024075	Chr17:66555464-66557065	1601	1	-0.878562	0.0146503	0.212059	0.0741541		SELPLG;gene_synonym=SELPG	123
TCONS_00024076	Chr17:66833268-66835079	1811	1	-1.05088	0.0151882	0.218679	0.185558		CMKLR1;gene_synonym=Cmklr-1,CMLKR1	5129
TCONS_00024077	Chr17:67217235-67217351	116	1	-1.19381	0.00265053	74.6886	140.903		PIWIL3	5214
TCONS_00024078	Chr17:67217518-67217625	107	1	-1.25489	0.00206369	321.217	457.545		PIWIL3	4940
TCONS_00024079	Chr17:67353564-67355460	1896	1	-1.23281	0.0113603	0.178999	0.235737		TMEM211	8057
TCONS_00024081	Chr17:67368392-67369676	1284	1	-0.954685	0.00290799	0.0560181	0.179221		TMEM211	22885
TCONS_00024084	Chr17:68566388-68567147	759	1	-1.1912	0.00403369	0.306176	0.161739		LOC100847159	6557
TCONS_00024085	Chr17:68567339-68568304	965	1	-0.856124	0.0192879	0.366574	0.244071		LOC100847159	7508
TCONS_00024086	Chr17:68585886-68586488	602	1	-1.15714	0.00345965	0.245135	0.227493		LOC614881	10424
TCONS_00024087	Chr17:68586545-68587107	562	1	-0.918638	0.0170832	0.343477	0.0344785		LOC614881	9805
TCONS_00024090	Chr17:70394895-70401084	6189	1	-1.15719	0.00362134	0.214773	0.264186		XBP1;gene_synonym=XBPP1	45329
TCONS_00024092	Chr17:70549044-70550424	1380	1	-0.888857	0.00826511	0.459177	0.404746		C17H22orf31	6556
TCONS_00024094	Chr17:70727910-70730847	2937	1	-1.108	0.0224122	0.297954	0.141808		RASL10A	148
TCONS_00024095	Chr17:70783699-70784339	640	1	-1.20213	0.0102528	0.338519	0.433354		AP1B1	340
TCONS_00024096	Chr17:70794700-70795456	756	1	-1.06219	0.00978499	0.269704	0.144966		AP1B1	11341
TCONS_00024097	Chr17:71093985-71094434	449	1	-1.10208	0.00346634	1.466	1.18536		ASCC2	113
TCONS_00024098	Chr17:71103992-71105344	1352	1	-1.0401	0.00510923	0.16416	0.0959067		ASCC2	10120
TCONS_00024099	Chr17:71105560-71106963	1403	1	-1.17598	0.00262642	0.171406	0.0960051		ASCC2	11688
TCONS_00024104	Chr17:71482213-71483438	1225	1	-0.777591	0.0173484	0.159153	0.117233		TBC1D10A	12086
TCONS_00024112	Chr17:71730270-71731471	1201	1	-1.04706	0.0145308	0.365586	0.422093		SLC35E4	1698
TCONS_00024115	Chr17:71975060-71976205	1145	1	-1.30722	0.0107312	0.173904	0.104373		LOC100848149	5859
TCONS_00024130	Chr17:73270861-73271592	731	1	-1.0815	0.00819358	0.394689	0.332559		MIF	1787
TCONS_00024139	Chr17:73472629-73473307	678	1	-0.955778	0.00150838	0.421619	0.268253		SNRPD3	6255
TCONS_00024140	Chr17:73976272-73977524	1252	1	-0.934748	0.00289581	0.107075	0.258533		PPM1F	8962
TCONS_00024142	Chr17:73992943-73995028	2085	1	-1.09276	0.00589328	0.129646	0.19505		MAPK1;gene_synonym=ERK2	21463
TCONS_00024145	Chr17:74008961-74009429	468	1	-0.978068	0.00977349	0.306428	0.396592		MAPK1;gene_synonym=ERK2	7062
TCONS_00024147	Chr17:74010833-74011847	1014	1	-1.16606	0.00715605	0.124762	0.276584		MAPK1;gene_synonym=ERK2	4644
TCONS_00024149	Chr17:74013769-74014687	918	1	-1.07881	0.0138379	0.211845	0.433845		MAPK1;gene_synonym=ERK2	1804
TCONS_00024152	Chr17:74555207-74556158	951	1	-0.874357	0.0140554	0.222937	0.199391		ZNF74	3643
TCONS_00024153	Chr17:74598266-74599206	940	1	-1.05698	0.0175892	0.3045	0.269491		DGCR2	111
TCONS_00024156	Chr17:74625698-74626490	792	1	-1.06814	0.000407009	0.204455	0.302579		GSC2	2447
TCONS_00024158	Chr17:74640585-74641816	1231	1	-1.131	0.0160974	0.245973	0.265473		SLC25A1	4941
TCONS_00024163	Chr17:74659894-74660915	1021	1	-0.764073	0.000285944	0.786678	0.501239		SLC25A1	24250
TCONS_00024164	Chr17:74785527-74786360	833	1	-1.14632	0.00128141	0.153233	0.0874895		2005-09-01	13150
TCONS_00024169	Chr17:74821519-74822072	553	1	-1.02244	0.000496171	0.186783	0.478185		2005-09-01	10257
TCONS_00024172	Chr17:74843928-74844095	167	1	-1.31694	0.00030132	4.6655	4.09527		LOC100337485	2394
TCONS_00024173	Chr17:74881111-74882060	949	1	-1.21586	0.0052555	0.894012	1.19169		GNB1L	539
TCONS_00024175	Chr17:74920740-74921645	905	1	-1.15436	0.000916216	0.196962	0.256552		COMT	5367
TCONS_00024268	Chr18:8852807-8854332	728	2	-0.893815	0.00294229	0.249188	0.280184		MPHOSPH6	74287
TCONS_00024308	Chr18:11133344-11134802	545	2	-1.3197	0.00262851	1.1496	2.01316		ZDHHC7	12329
TCONS_00024840	Chr18:43776484-43788333	1169	2	-1.27885	0.000426881	0.843743	1.55914		WDR88	13335
TCONS_00025408	Chr18:54707613-54721022	1012	3	-0.92688	0.013163	4.2442	7.44637		LOC100297019	218
TCONS_00025659	Chr18:58472170-58472790	620	1	-1.22219	0.00168824	0.455842	0.332352		BOSTAUV1R414	2988
TCONS_00025660	Chr18:58473220-58474021	801	1	-1.29769	0.000780339	0.359689	0.567684		BOSTAUV1R414	4038
TCONS_00025661	Chr18:58483454-58484994	1540	1	-1.24021	0.000598329	0.699798	0.798658		BOSTAUV1R416	9243
TCONS_00025682	Chr18:60138940-60141529	604	2	-0.963374	0.0136135	0.791056	0.430298		LOC788150	7484
TCONS_00025710	Chr18:62179776-62184041	4180	2	-1.14048	0.00274949	0.75572	0.737328		VSTM1	14299
TCONS_00025909	Chr18:65836274-65844581	1434	1	-1.2041	0.0145125	0.720744	0.939137		RPS5	1344
TCONS_00026265	Chr18:23243091-23244465	881	2	-1.00739	0.00387733	0.392587	0.30951		IRX5	65075
TCONS_00026270	Chr18:23304794-23307177	225	2	-1.2529	0.0156715	3.35906	3.42271		IRX5	2363
TCONS_00026355	Chr18:32382093-32386347	985	2	-1.1536	0.00156041	23.9574	20.7851		CDH11	412477
TCONS_00026407	Chr18:35117262-35118205	943	1	-0.952	0.00399746	0.267794	0.245716		LRRC36	41
TCONS_00026556	Chr18:44476620-44486471	1782	2	-1.14711	0.00243626	0.356297	0.48049		KCTD15	55975
TCONS_00026558	Chr18:44487194-44489353	1857	1	-1.05013	0.00842906	0.380116	0.30976		KCTD15	66549
TCONS_00026824	Chr18:50871352-50879374	441	2	-1.31161	0.000447745	0.404373	0.198725		LOC100848419	2590
TCONS_00027165	Chr18:56531769-56534340	479	3	-1.08471	0.0199833	0.94045	1.33477		PRMT1;gene_synonym=HRMT1L2	493
TCONS_00027287	Chr18:59257132-59259420	935	1	-1.01084	0.0210877	0.849872	0.856311		LOC100847180	3358
TCONS_00027517	Chr18:1026700-1028419	1719	1	-1.29218	0.00795005	0.228267	0.317649		UQCRFS1;gene_synonym=RISP	671
TCONS_00027521	Chr18:1397532-1398955	1423	1	-0.880808	0.00179633	0.17977	0.117899		VSTM2B	29924
TCONS_00027523	Chr18:2507385-2508233	848	1	-1.01447	0.019914	0.200538	0.323617		ZFP1	4828
TCONS_00027526	Chr18:2875245-2875646	401	1	-0.563568	0.000457797	0.70316	0.130085		CHST6	4300
TCONS_00027531	Chr18:2994175-2995143	968	1	-1.19535	0.0060668	0.214011	0.267938		TERF2IP	10980
TCONS_00027532	Chr18:2995210-2995903	693	1	-1.20309	0.000387876	0.249129	0.175821		TERF2IP	12015
TCONS_00027533	Chr18:2998312-2999617	1305	1	-1.27359	0.00441104	0.146459	0.080512		TERF2IP	15117
TCONS_00027535	Chr18:4490002-4490669	667	1	-1.17184	0.000235442	0.213701	0.124067		LOC100847635	3825
TCONS_00027538	Chr18:6480385-6481573	1188	1	-1.02033	0.00330118	0.271442	0.449127		MAF;gene_synonym=C-Maf	69447
TCONS_00027541	Chr18:6484425-6486602	2177	1	-1.2096	0.00180387	0.0864686	0.218059		MAF;gene_synonym=C-Maf	64418
TCONS_00027542	Chr18:6486705-6488013	1308	1	-1.14189	0.0158427	0.202125	0.255062		MAF;gene_synonym=C-Maf	63007
TCONS_00027553	Chr18:6529512-6531492	1980	1	-1.16004	0.0114592	0.111071	0.321731		MAF;gene_synonym=C-Maf	19528
TCONS_00027554	Chr18:6531569-6533488	1919	1	-1.18012	0.0112727	0.247971	0.345834		MAF;gene_synonym=C-Maf	17532
TCONS_00027556	Chr18:6534981-6535669	688	1	-1.13837	0.000622234	0.211764	0.517672		MAF;gene_synonym=C-Maf	15351
TCONS_00027557	Chr18:6539111-6539437	326	1	-0.97626	0.0154909	1.63333	1.22051		MAF;gene_synonym=C-Maf	11583
TCONS_00027558	Chr18:6553205-6554044	839	1	-0.592825	0.000307288	3.39222	4.9438		MAF;gene_synonym=C-Maf	326
TCONS_00027559	Chr18:6554098-6554840	742	1	-1.43939	0.00410613	0.663417	0.556714		MAF;gene_synonym=C-Maf	1219
TCONS_00027560	Chr18:6555014-6559613	4599	1	-1.16664	0.00646202	0.661079	0.765581		MAF;gene_synonym=C-Maf	2135
TCONS_00027561	Chr18:6561892-6562748	856	1	-1.33422	0.0012784	0.143055	0.239917		MAF;gene_synonym=C-Maf	9013
TCONS_00027564	Chr18:6616241-6618231	1990	1	-1.06099	0.0144308	0.13553	0.0880014		MAF;gene_synonym=C-Maf	63362
TCONS_00027565	Chr18:6685382-6686496	1114	1	-1.29142	0.00198322	0.31453	0.366319		MAF;gene_synonym=C-Maf	132503
TCONS_00027566	Chr18:6703213-6703802	589	1	-1.3031	0.000152927	0.42774	0.428007		MAF;gene_synonym=C-Maf	150334
TCONS_00027567	Chr18:7577926-7578980	1054	1	-1.11482	0.0035135	0.15649	0.111566		CDYL2	103849
TCONS_00027569	Chr18:7704898-7705461	563	1	-1.12781	0.00909746	0.372992	0.344652		C18H16orf61	14211
TCONS_00027583	Chr18:8780902-8782333	1431	1	-1.22059	0.00150048	0.32798	0.248952		MPHOSPH6	2382
TCONS_00027588	Chr18:10943745-10945811	2066	1	-1.00032	0.0150349	0.490853	0.528921		USP10	4081
TCONS_00027591	Chr18:11101311-11102483	1172	1	-0.859958	0.00256859	0.289566	0.21566		ZDHHC7	12262
TCONS_00027602	Chr18:12966457-12967232	775	1	-0.528034	0.00178599	0.286992	0.128662		C18H16orf95	2190
TCONS_00027605	Chr18:13016887-13017001	114	1	-1.33469	0.000803152	118.095	73.5746		MAP1LC3B	743
TCONS_00027625	Chr18:14489668-14490847	1179	1	-1.14613	0.00180916	1.60106	1.56257		LOC100299071	238
TCONS_00027626	Chr18:14538947-14539722	775	1	-0.966756	0.00156183	0.369308	0.213918		RPL13	3394
TCONS_00027627	Chr18:14539893-14540189	296	1	-1.05854	0.00525073	0.740814	0.362952		CPNE7	3212
TCONS_00027628	Chr18:14540268-14540745	477	1	-1.41533	0.0165494	0.319768	0.253173		CPNE7	2656
TCONS_00027642	Chr18:16160580-16161384	804	1	-1.30214	8.41645e-05	0.317161	0.363334		PHKB	4227
TCONS_00027650	Chr18:17018181-17019019	838	1	-1.17918	0.00128429	0.293531	0.229578		N4BP1	12930
TCONS_00027652	Chr18:17027835-17029691	1856	1	-0.521337	0.0183578	20.8174	19.3844		N4BP1	2258
TCONS_00027659	Chr18:19141706-19142385	679	1	-1.20537	0.0188729	0.205364	0.020201		SNX20;gene_synonym=SLIC1	15051
TCONS_00027661	Chr18:19178504-19181214	2710	1	-1.14844	0.00710137	0.588975	0.578998		NOD2;gene_synonym=CARD15	758
TCONS_00027662	Chr18:19181516-19181889	373	1	-0.96883	0.00511691	0.977729	0.986383		NOD2;gene_synonym=CARD15	83
TCONS_00027679	Chr18:23309085-23309392	307	1	-0.951714	0.00029877	1.76915	1.80964		IRX5	148
TCONS_00027681	Chr18:23933370-23935574	2204	1	-1.02185	0.00386491	0.698601	1.02814		LPCAT2	6224
TCONS_00027683	Chr18:23942297-23942997	700	1	-0.72921	0.0192723	0.268526	0.417431		LPCAT2	15151
TCONS_00027691	Chr18:25355632-25356365	733	1	-1.20512	0.00154633	0.167618	0.219619		PLLP	8829
TCONS_00027692	Chr18:25356481-25357259	778	1	-1.24157	0.000461885	0.192203	0.236336		PLLP	9678
TCONS_00027696	Chr18:25363129-25363994	865	1	-0.977597	0.0183064	0.23772	0.242642		PLLP	16326
TCONS_00027697	Chr18:25364128-25365439	1311	1	-0.50769	0.000412903	0.139617	0.151355		PLLP	17325
TCONS_00027703	Chr18:25651480-25654909	3429	1	-0.92385	0.00471455	0.499908	0.621115		GPR114	17098
TCONS_00027705	Chr18:25656786-25658496	1710	1	-0.942501	0.0218539	0.399176	0.5411		GPR114	22404
TCONS_00027710	Chr18:25731933-25732954	1021	1	-1.17306	0.00504342	0.151889	0.247453		GPR56	8440
TCONS_00027716	Chr18:34470151-34471278	1127	1	-0.872626	0.0100778	0.272654	0.248477		CMTM3	312
TCONS_00027718	Chr18:34571287-34572846	1559	1	-1.21622	0.0130024	0.285525	0.241088		DYNC1LI2	4012
TCONS_00027719	Chr18:34873703-34874429	726	1	-1.29616	0.00154455	0.299485	0.146972		CBFB	2481
TCONS_00027720	Chr18:34874735-34876051	1316	1	-1.19854	0.00381863	0.301867	0.408776		C18H16orf70	2525
TCONS_00027721	Chr18:34876954-34877975	1021	1	-0.972917	0.021428	0.225202	0.283018		C18H16orf70	601
TCONS_00027734	Chr18:36091967-36092223	256	1	-1.3635	0.00113232	1.08902	0.317454		CDH3;gene_synonym=CDH15	3450
TCONS_00027736	Chr18:36144586-36148955	4369	1	-0.905818	0.0221743	0.42972	0.424552		CDH3;gene_synonym=CDH15	3663
TCONS_00027737	Chr18:36149096-36153491	4395	1	-0.852875	0.0157814	0.497998	0.408843		CDH3;gene_synonym=CDH15	8173
TCONS_00027760	Chr18:36503901-36505891	1990	1	-1.35881	0.0111294	0.335638	0.241529		LOC100847995	2461
TCONS_00027763	Chr18:36707465-36708275	810	1	-0.910631	0.017553	0.263338	0.212237		CYB5B	11086
TCONS_00027766	Chr18:38176478-38177246	768	1	-1.07333	0.00171728	0.330472	0.232409		LOC510844	147895
TCONS_00027769	Chr18:39340656-39341362	706	1	-1.1319	0.00863618	0.879764	0.685201		IST1	1077
TCONS_00027771	Chr18:39349990-39351308	1318	1	-1.1686	0.00275775	0.494125	0.332455		ZNF821	163
TCONS_00027772	Chr18:39766040-39767077	1037	1	-0.963421	0.00998629	0.255039	0.136525		ZNF23	3082
TCONS_00027774	Chr18:43071882-43072609	727	1	-1.10842	0.0039602	3.95223	4.01137		ZNF507	3364
TCONS_00027779	Chr18:43175813-43176935	1122	1	-1.2458	0.000158893	0.188678	0.166932		DPY19L3	16852
TCONS_00027782	Chr18:43798211-43798956	745	1	-0.951044	0.00285072	0.226964	0.0951894		WDR88	35062
TCONS_00027783	Chr18:43930510-43931680	1170	1	-1.12644	0.0085892	0.61034	0.653254		CEBPA	670
TCONS_00027789	Chr18:44452740-44453624	884	1	-1.16973	0.0125558	0.108537	0.230617		KCTD15	32095
TCONS_00027790	Chr18:44474619-44476018	1399	1	-0.780207	0.00937354	0.242277	0.15468		KCTD15	53974
TCONS_00027792	Chr18:44490402-44491761	1359	1	-1.12669	0.00165422	0.829238	0.716692		KCTD15	69757
TCONS_00027795	Chr18:44977579-44979009	1430	1	-1.06572	0.00447998	0.86582	0.866394		GPI	569
TCONS_00027809	Chr18:45648434-45651177	2743	1	-1.26229	0.0096591	0.271461	0.286893		LOC100847292	32145
TCONS_00027810	Chr18:45651730-45652993	1263	1	-1.01723	0.0130593	0.123402	0.189328		LOC100847292	35441
TCONS_00027811	Chr18:45653491-45654632	1141	1	-0.939973	0.017115	0.135103	0.248198		LOC100847292	37202
TCONS_00027813	Chr18:45658104-45660104	2000	1	-1.15028	0.00112214	0.382406	0.434512		LOC100847292	41815
TCONS_00027815	Chr18:45661966-45663067	1101	1	-1.22763	0.00459854	0.246643	0.274361		ZNF181	42180
TCONS_00027816	Chr18:45674828-45675377	549	1	-1.20801	0.0133863	0.395588	0.143353		ZNF181	29870
TCONS_00027818	Chr18:45684612-45685594	982	1	-0.737502	0.000393469	0.156936	0.109845		ZNF181	19653
TCONS_00027820	Chr18:45727106-45728442	1336	1	-1.06545	0.0172236	0.132232	0.102507		ZNF599	3308
TCONS_00027821	Chr18:45858917-45859624	707	1	-1.10681	0.000263534	0.34811	0.37371		ZNF792	25111
TCONS_00027822	Chr18:45860256-45861178	922	1	-0.999858	0.0152501	0.307206	0.216654		ZNF792	23557
TCONS_00027823	Chr18:45861377-45862019	642	1	-0.814645	0.00972667	0.210283	0.0858741		ZNF792	22716
TCONS_00027824	Chr18:45862102-45863012	910	1	-0.974171	0.0245105	0.328395	0.189144		ZNF792	21723
TCONS_00027825	Chr18:45863100-45863865	765	1	-1.03172	0.00720796	0.182009	0.154758		ZNF792	20870
TCONS_00027830	Chr18:46357238-46358042	804	1	-1.20379	0.0175142	0.501767	0.772993		SBSN	511
TCONS_00027837	Chr18:47006044-47007428	1384	1	-1.16864	0.000965373	0.660322	0.561581		COX7A1;gene_synonym=COX,VIIa-M,VIIIC	9489
TCONS_00027839	Chr18:47008153-47009486	1333	1	-1.01066	0.00412085	0.388489	0.409106		ZNF565	8978
TCONS_00027856	Chr18:47598146-47599266	1120	1	-0.916069	0.000326703	0.214479	0.10384		ZNF527	3661
TCONS_00027857	Chr18:47599559-47600943	1384	1	-1.01019	0.00752166	0.253733	0.0813138		ZNF527	5074
TCONS_00027860	Chr18:47972870-47973237	367	1	-1.16053	0.0030489	0.489334	0.64448		WDR87	1189
TCONS_00027868	Chr18:48446559-48447732	1173	1	-1.13529	0.013016	0.29302	0.308563		CATSPERG	2970
TCONS_00027874	Chr18:48771395-48771930	535	1	-1.1392	0.00591862	0.65734	0.686499		LGALS7	162
TCONS_00027876	Chr18:48796471-48797391	920	1	-0.983116	0.00736482	2.05099	2.1149		LGALS7B	2626
TCONS_00027878	Chr18:48942432-48943470	1038	1	-1.13797	0.00208948	0.314207	0.303703		FBXO17	1795
TCONS_00027884	Chr18:49068095-49069043	948	1	-1.17751	0.0053131	0.296871	0.140023		LOC529686	16184
TCONS_00027888	Chr18:49179157-49180166	1009	1	-0.922864	0.00663931	0.322646	0.392015		NCCRP1	5547
TCONS_00027893	Chr18:49637853-49638856	1003	1	-1.22376	0.0148965	0.301982	0.109683		DYRK1B;gene_synonym=DYRK1A	11663
TCONS_00027894	Chr18:49954878-49957710	2832	1	-1.05498	0.00730038	0.472196	0.416934		C18H19orf47	7114
TCONS_00027897	Chr18:49990519-49991517	998	1	-1.28028	0.00328852	0.191786	0.165393		PLD3	4114
TCONS_00027907	Chr18:50431358-50432623	1265	1	-1.25452	0.00194562	0.142172	0.225705		LOC540707	6881
TCONS_00027908	Chr18:50437038-50438225	1187	1	-1.28667	0.00803608	0.23959	0.201208		LOC527083	2276
TCONS_00027920	Chr18:50642379-50643214	835	1	-0.956507	0.0146641	0.646931	0.52689		CYP2S1	11893
TCONS_00027923	Chr18:50898282-50898523	241	1	-0.903687	0.023135	1.47611	0.493974		LOC100848419	8590
TCONS_00027930	Chr18:51118686-51119208	522	1	-1.21832	0.00369646	0.420114	0.201944		CEACAM1	19145
TCONS_00027933	Chr18:51229702-51229975	273	1	-1.15972	0.000299388	0.778044	1.36128		LIPE;gene_synonym=hsl	2307
TCONS_00027939	Chr18:51866658-51867579	921	1	-1.02003	0.00598309	0.114791	0.255331		CD177	9675
TCONS_00027942	Chr18:51874112-51874709	597	1	-1.09897	0.00424092	0.451887	0.460275		CD177	2545
TCONS_00027945	Chr18:51984020-51985553	1533	1	-1.01216	0.0202217	0.237853	0.25332		LYPD3	5856
TCONS_00027946	Chr18:51987946-51989226	1280	1	-1.11207	0.000158302	0.13099	0.185431		LYPD3	2183
TCONS_00027950	Chr18:52296613-52298579	1966	1	-1.19088	0.00295998	0.237926	0.266075		SMG9;gene_synonym=C18H19orf61,C19orf61	3300
TCONS_00027954	Chr18:52458275-52458834	559	1	-0.999432	0.00847192	0.302233	0.287967		ZNF234	4000
TCONS_00027956	Chr18:52543437-52544217	780	1	-0.954983	0.00100821	0.256397	0.0898014		ZNF235	5082
TCONS_00027959	Chr18:52627582-52628248	666	1	-1.14086	0.000334438	0.42458	0.239744		ZFP112	9579
TCONS_00027960	Chr18:52872209-52872922	713	1	-1.1632	0.00204409	3.39988	2.91286		LOC100848915	1077
TCONS_00027961	Chr18:52873026-52873421	395	1	-1.20269	0.0110049	2.87235	2.12507		LOC100848915	578
TCONS_00027969	Chr18:52961228-52961781	553	1	-1.06229	0.0117063	0.449128	0.221078		CBLC	2217
TCONS_00027970	Chr18:53237822-53238530	708	1	-1.25039	0.00247901	0.267823	0.284549		LOC100847456	5621
TCONS_00027973	Chr18:53266150-53267335	1185	1	-1.26313	0.0108571	0.183894	0.162785		LOC508455	3371
TCONS_00027977	Chr18:53531451-53531757	306	1	-1.01836	0.0161525	1.3276	1.81613		VASP	176
TCONS_00027981	Chr18:53843657-53844411	754	1	-1.19365	0.0190125	0.370601	0.169831		FOXA3;gene_synonym=HNF3-G	2610
TCONS_00027982	Chr18:53844743-53845096	353	1	-1.16624	0.000385921	0.524627	0.510312		FOXA3;gene_synonym=HNF3-G	3696
TCONS_00027984	Chr18:53848391-53848542	151	1	-0.981318	1.65489e-06	30.6047	25.2099		LOC100299090	4415
TCONS_00027986	Chr18:53868190-53870343	2153	1	-1.26094	0.0093991	0.202198	0.29485		NOVA2	3955
TCONS_00027991	Chr18:54168107-54168576	469	1	-1.36595	0.00430546	1.40948	0.869463		CALM3	737
TCONS_00027993	Chr18:54258177-54258836	659	1	-0.708457	0.00932998	0.276609	0.0630256		STRN4	3456
TCONS_00027997	Chr18:54389257-54390827	1570	1	-1.28105	0.00677102	0.326507	0.329444		AP2S1	15943
TCONS_00027998	Chr18:54390878-54394431	3553	1	-1.16238	0.0083174	0.358572	0.34257		AP2S1	17564
TCONS_00027999	Chr18:54549058-54549961	903	1	-1.14876	0.00192936	0.263196	0.124637		ZC3H4	2370
TCONS_00028009	Chr18:55480281-55482169	1888	1	-1.17666	0.00732721	0.31631	0.407559		EMP3	343
TCONS_00028014	Chr18:56382488-56383135	647	1	-1.08163	0.00272034	0.193767	0.121203		FLT3LG	802
TCONS_00028018	Chr18:56626466-56626928	462	1	-1.16757	0.0025253	0.567444	0.358318		FUZ	157
TCONS_00028019	Chr18:56803166-56803981	815	1	-1.1925	0.00222949	0.0986315	0.386747		IZUMO2;gene_synonym=C18H19ORF41	7440
TCONS_00028023	Chr18:57082957-57084166	1209	1	-0.985797	0.0169308	0.324686	0.146065		LOC100335819	73
TCONS_00028024	Chr18:57084685-57085464	779	1	-0.989804	0.00775522	0.222919	0.380702		LOC100335819	1801
TCONS_00028042	Chr18:57918570-57919015	445	1	-0.995825	0.00956626	0.355657	0.0367069		ZNF175	7633
TCONS_00028053	Chr18:58465222-58467869	2647	1	-0.50147	0.00678387	0.194097	0.267656		BOSTAUV1R414	360
TCONS_00028056	Chr18:58683824-58686638	2814	1	-1.03592	0.00411984	0.36729	0.427598		LOC787057	2194
TCONS_00028069	Chr18:58973999-58977298	3299	1	-1.22539	0.0155052	0.140966	0.346781		LOC100847760	4377
TCONS_00028070	Chr18:58978231-58978911	680	1	-1.18788	0.00242336	0.13774	0.547076		LOC100847760	8609
TCONS_00028072	Chr18:59012105-59012513	408	1	-0.911417	0.00321508	0.380506	0.0567871		LOC100847823	7489
TCONS_00028080	Chr18:59263566-59263973	407	1	-1.29098	0.000328515	0.843071	0.77312		LOC100126043	4834
TCONS_00028087	Chr18:59427731-59428502	771	1	-0.969513	0.00530773	0.417028	0.12016		ZNF43	12065
TCONS_00028096	Chr18:60099235-60100263	1028	1	-1.29479	0.00057657	0.226926	0.328925		LOC788150	21657
TCONS_00028102	Chr18:60668839-60669953	1114	1	-1.26443	0.0122538	0.384093	0.306899		ZNF85	17191
TCONS_00028106	Chr18:61928012-61928471	459	1	-1.20989	0.00523341	1.67425	1.20201		LOC789418	17550
TCONS_00028108	Chr18:62008599-62009709	1110	1	-1.11121	0.000923342	0.139713	0.122612		MYADM	8710
TCONS_00028115	Chr18:62524990-62525676	686	1	-0.935429	0.00165069	0.232566	0.216852		SHISA7	3308
TCONS_00028116	Chr18:62533357-62534235	878	1	-1.28309	0.00243227	0.291854	0.225615		UBE2S	3116
TCONS_00028121	Chr18:62656666-62657020	354	1	-1.1055	0.000297919	3.21996	2.34344		PPP6R1;gene_synonym=SAPS1	774
TCONS_00028123	Chr18:62773143-62773855	712	1	-1.16012	0.0170705	0.807109	0.691972		EPS8L1	111
TCONS_00028125	Chr18:63106599-63107235	636	1	-1.01772	0.00333217	0.877299	0.933158		LENG8	254
TCONS_00028127	Chr18:63390073-63390440	367	1	-0.978482	0.00629014	0.582398	0.205519		RPS9	1345
TCONS_00028133	Chr18:64591835-64592555	720	1	-1.17018	0.0035567	0.237106	0.407016		AURKC	5647
TCONS_00028142	Chr18:64701924-64703428	1504	1	-1.08741	0.0238768	0.124597	0.305193		LOC100296121	4608
TCONS_00028155	Chr18:64905302-64905980	678	1	-0.637508	0.0192747	0.279946	0.326617		ZNF550	2372
TCONS_00028156	Chr18:65161592-65163082	1490	1	-1.29511	0.00297595	2.69096	3.054		LOC790009	2325
TCONS_00028162	Chr18:65326250-65327137	887	1	-1.00853	0.00141212	0.17298	0.300581		LOC100138449	16437
TCONS_00028165	Chr18:65333277-65333706	429	1	-1.16902	0.000266226	0.610433	0.402963		LOC100138449	9868
TCONS_00028176	Chr18:65765643-65766796	1153	1	-1.15713	0.0155548	0.154602	0.330734		LOC100847745	132
TCONS_00028187	Chr18:65952022-65952356	334	1	-1.18632	0.01621	1.64552	1.6851		TRIM28	1438
TCONS_00028188	Chr18:65952849-65953419	570	1	-1.14829	0.0155326	0.247224	0.211769		TRIM28	375
TCONS_00028207	Chr19:5763407-5767259	2211	2	-1.25702	0.00713842	0.171357	0.361538		HLF	16269
TCONS_00028278	Chr19:10619297-10628457	1021	4	-1.01939	0.00510852	0.503308	0.274459		YPEL2	25456
TCONS_00028294	Chr19:11123411-11125226	499	2	-1.31129	0.00767724	0.350685	0.256945		RNFT1	283
TCONS_00028295	Chr19:11146752-11169406	1676	2	-0.814394	0.0160024	0.316629	0.37149		RNFT1	23624
TCONS_00028984	Chr19:35360945-35363959	2288	2	-0.835298	0.0124234	1.13888	0.987421		PEMT	25716
TCONS_00029070	Chr19:37354389-37360102	1921	3	-1.07223	0.017049	0.683215	0.749098		LOC100196902	29124
TCONS_00029072	Chr19:37354389-37360102	2725	1	-0.911393	0.0162499	0.267316	0.208231		LOC100196902	29124
TCONS_00029520	Chr19:49836320-49839836	3516	1	-1.1385	0.0110084	1.71047	1.5946		PITPNC1	433
TCONS_00029978	Chr19:5290387-5522462	5474	1	-1.18565	0.0147401	0.694535	0.809035		COX11	128
TCONS_00029981	Chr19:5796469-5799683	1574	2	-1.03761	0.0155575	0.326731	0.335436		MMD	18741
TCONS_00030084	Chr19:10630235-10631869	1634	1	-1.20234	0.00144736	0.583628	0.411465		YPEL2	36394
TCONS_00030086	Chr19:10651906-10652388	482	1	-1.31747	0.00200019	0.314803	0.227444		YPEL2	58065
TCONS_00030087	Chr19:10661139-10661748	609	1	-1.03756	0.0104429	0.315261	0.278001		YPEL2	67298
TCONS_00030089	Chr19:10681173-10682519	1346	1	-1.18055	0.00624767	0.138536	0.0875407		DHX40	78552
TCONS_00030090	Chr19:10688414-10689485	1071	1	-1.19157	0.0185153	0.170702	0.125588		DHX40	71586
TCONS_00030091	Chr19:10694093-10695155	1062	1	-1.18987	0.000452447	0.417997	0.252545		DHX40	65916
TCONS_00030176	Chr19:15154367-15157038	1540	3	-1.21476	0.0082569	0.579257	0.369337		SLFN11	12985
TCONS_00030760	Chr19:28574313-28578720	2528	2	-1.20443	0.00165346	0.892731	1.07887		ODF4	3930
TCONS_00030930	Chr19:35488302-35490563	408	2	-1.12558	0.0188966	1.36971	1.05667		COPS3	65
TCONS_00031963	Chr19:5793391-5796344	2953	1	-0.986997	0.0123645	1.10306	1.28881		MMD	22080
TCONS_00031969	Chr19:6469137-6471967	2830	1	-1.04405	0.000800277	0.2471	0.275863		PCTP	5028
TCONS_00031976	Chr19:7933141-7934862	1721	1	-0.552438	0.0209109	0.17218	0.0886187		TRIM25	4967
TCONS_00031977	Chr19:8209968-8210796	828	1	-1.16235	0.0177216	0.0940471	0.283722		LOC100849022	12913
TCONS_00031978	Chr19:8310704-8311083	379	1	-0.969769	0.000381593	0.737045	0.0646129		MSI2	10103
TCONS_00031979	Chr19:8895483-8896061	578	1	-1.12651	0.000420145	0.911481	0.755445		MRPS23	4473
TCONS_00031982	Chr19:9020081-9021030	949	1	-0.989824	0.00415663	0.165977	0.386079		VEZF1	924
TCONS_00031984	Chr19:9026121-9027837	1716	1	-1.20837	0.00110671	0.305153	0.350382		VEZF1	6964
TCONS_00031985	Chr19:9027916-9029311	1395	1	-1.29875	0.00894293	0.103254	0.27229		VEZF1	8759
TCONS_00031986	Chr19:9046443-9047731	1288	1	-1.26602	0.00160337	1.28985	1.01408		SRSF1;gene_synonym=SFRS1	4516
TCONS_00031989	Chr19:9140916-9141806	890	1	-1.17364	0.00710649	0.256055	0.344374		DYNLL2	15664
TCONS_00031990	Chr19:9150309-9151081	772	1	-1.27568	0.00172752	0.18556	0.208436		DYNLL2	25057
TCONS_00031991	Chr19:9176398-9176978	580	1	-1.21184	0.0142835	0.099858	0.431144		LOC508468	32332
TCONS_00031995	Chr19:9883324-9884615	1291	1	-1.26178	0.020045	0.319509	0.460519		RAD51C	4346
TCONS_00031997	Chr19:10400433-10401075	642	1	-0.769934	0.00336497	0.652432	0.824085		SMG8;gene_synonym=C19H17orf71	4527
TCONS_00031999	Chr19:10405947-10407178	1231	1	-1.22544	0.00417627	0.500724	0.715693		GDPD1	3260
TCONS_00032005	Chr19:10824363-10825165	802	1	-1.32083	0.0153833	0.258496	0.123172		CLTC	619
TCONS_00032006	Chr19:11035789-11037269	1480	1	-1.03705	0.0102301	0.206371	0.157261		MIR21;gene_synonym=bta-mir-21,MIRN21	2646
TCONS_00032007	Chr19:11038235-11039499	1264	1	-1.13416	0.00118888	0.150269	0.072218		MIR21;gene_synonym=bta-mir-21,MIRN21	5092
TCONS_00032008	Chr19:11286540-11287070	530	1	-1.16159	0.0120185	0.439593	0.443021		MED13	740
TCONS_00032011	Chr19:12598101-12598777	676	1	-0.968	0.0101835	0.341955	0.0876418		PPM1D	2774
TCONS_00032018	Chr19:13199016-13200510	1494	1	-1.27435	0.0004029	0.227892	0.138955		GGNBP2	2112
TCONS_00032020	Chr19:14027630-14029374	1744	1	-1.19185	0.000465145	0.156738	0.217053		C19H17orf78;gene_synonym=C17orf78	8735
TCONS_00032021	Chr19:14029644-14030475	831	1	-1.0928	0.00208906	0.406485	0.497557		TADA2A;gene_synonym=TADA2L	10007
TCONS_00032022	Chr19:14030757-14032417	1660	1	-1.30363	0.00238498	0.188837	0.290624		TADA2A;gene_synonym=TADA2L	8065
TCONS_00032025	Chr19:14480292-14481100	808	1	-1.23747	0.0157952	0.350489	0.2876		HEATR6	807
TCONS_00032028	Chr19:14631916-14632822	906	1	-1.35399	0.0024818	0.316189	0.267232		LOC100296618	4183
TCONS_00032029	Chr19:14632884-14633355	471	1	-1.2025	0.018269	0.472162	0.201989		LOC100296618	5151
TCONS_00032033	Chr19:15489090-15489559	469	1	-1.32063	0.00068924	0.464136	0.395288		CCT6B	5245
TCONS_00032034	Chr19:15492817-15495151	2334	1	-1.10539	0.00187566	0.162239	0.230511		CCT6B	8972
TCONS_00032037	Chr19:17663426-17663795	369	1	-1.1791	0.00733389	0.931364	0.317339		MYO1D	1349
TCONS_00032038	Chr19:18029825-18031946	2121	1	-0.836261	0.0150654	28.8143	22.5414		CDK5R1;gene_synonym=P25%2FP35	1381
TCONS_00032042	Chr19:18233399-18234840	1441	1	-1.09169	0.00275241	0.464604	0.70524		RHOT1	14267
TCONS_00032043	Chr19:18235278-18236625	1347	1	-1.10643	0.0221007	0.139756	0.323332		RHOT1	12482
TCONS_00032046	Chr19:18239019-18239964	945	1	-1.21991	0.0153282	0.137817	0.239393		RHOT1	9143
TCONS_00032050	Chr19:18323556-18328138	4582	1	-1.14962	0.00404945	0.408534	0.498102		RNF135	2249
TCONS_00032053	Chr19:18545688-18546638	950	1	-1.28808	0.00149453	0.483923	0.307101		SUZ12	731
TCONS_00032061	Chr19:20010995-20011853	858	1	-1.08588	0.00951281	0.24521	0.224198		C19H17orf108	2936
TCONS_00032065	Chr19:20563804-20564588	784	1	-0.869599	0.0183591	2.04053	1.43292		FOXN1	2211
TCONS_00032068	Chr19:20989899-20990541	642	1	-0.95501	0.00937935	0.163125	0.339936		MYO18A	3032
TCONS_00032089	Chr19:21686952-21687350	398	1	-1.24927	0.000543993	0.477393	0.175616		SSH2	1668
TCONS_00032090	Chr19:21792705-21794129	1424	1	-1.18264	0.00833948	0.125704	0.19125		EFCAB5	2600
TCONS_00032091	Chr19:21794676-21796957	2281	1	-1.03867	0.000413085	0.209311	0.201464		NSRP1;gene_synonym=CCDC55,NSrp70	2265
TCONS_00032092	Chr19:21797132-21797699	567	1	-1.15156	0.00786651	0.721406	0.639266		NSRP1;gene_synonym=CCDC55,NSrp70	1523
TCONS_00032094	Chr19:21798710-21799126	416	1	-1.15981	0.0102111	0.853843	1.45339		NSRP1;gene_synonym=CCDC55,NSrp70	96
TCONS_00032106	Chr19:23132100-23133578	1478	1	-1.24021	0.00646857	0.140242	0.331853		CRK	5524
TCONS_00032107	Chr19:23366388-23368054	1666	1	-1.04526	0.00132831	0.230619	0.299765		TLCD2	8150
TCONS_00032115	Chr19:25101844-25102884	1040	1	-1.10587	0.0115504	0.0852063	0.205172		C19H17orf85	1470
TCONS_00032124	Chr19:25698291-25700376	2085	1	-1.02735	0.0135339	0.118072	0.090688		SMTNL2	2177
TCONS_00032128	Chr19:26244351-26245021	670	1	-0.944378	0.0166075	0.19183	0.498601		WSCD1	8559
TCONS_00032131	Chr19:26943957-26944403	446	1	-1.04039	0.0019017	0.275195	0.512561		LOC618311	3674
TCONS_00032134	Chr19:27044799-27045614	815	1	-1.00191	0.0195589	0.450449	0.418776		KIF1C	1019
TCONS_00032135	Chr19:27080313-27080649	336	1	-1.09916	0.0151484	0.714593	0.376596		PFN1	670
TCONS_00032136	Chr19:27088791-27089163	372	1	-1.0778	0.00917836	5.05111	5.29614		SLC25A11	136
TCONS_00032137	Chr19:27098529-27099726	1197	1	-1.25709	0.00249283	0.193522	0.224654		GP1BA	2020
TCONS_00032146	Chr19:27312515-27313238	723	1	-1.32072	0.00400965	0.180021	0.190807		PELP1	8947
TCONS_00032147	Chr19:27321895-27322786	891	1	-1.10989	0.01103	0.363012	0.486183		ALOX15;gene_synonym=ALOX12	8291
TCONS_00032151	Chr19:27692423-27693930	1507	1	-1.09613	0.0154373	0.128343	0.182082		TMEM95	2605
TCONS_00032152	Chr19:27699475-27700080	605	1	-1.29141	0.00964287	0.302387	0.140269		TNK1	423
TCONS_00032160	Chr19:27844337-27845901	1564	1	-0.9764	0.0196221	0.113164	0.0972315		POLR2A	28994
TCONS_00032164	Chr19:27858085-27858740	655	1	-1.27748	0.00105391	0.677708	0.602812		TNFSF12	34435
TCONS_00032165	Chr19:27860082-27861104	1022	1	-1.38788	0.003931	0.309852	0.180282		TNFSF12	32071
TCONS_00032167	Chr19:27864597-27865799	1202	1	-1.0771	0.0101442	0.189521	0.23046		TNFSF12	27376
TCONS_00032168	Chr19:27865997-27870828	4831	1	-1.03101	0.0034624	0.887437	0.671201		TNFSF12	22347
TCONS_00032169	Chr19:27871422-27874301	2879	1	-1.12814	0.0168008	0.506696	0.342494		TNFSF12	18874
TCONS_00032170	Chr19:27876018-27876804	786	1	-1.29642	0.00896784	0.273279	0.105693		TNFSF12	16371
TCONS_00032171	Chr19:27940766-27941436	670	1	-1.17785	0.000931184	0.387113	0.516792		FXR2	556
TCONS_00032172	Chr19:27942612-27945310	2698	1	-1.10352	0.00943796	0.33622	0.55152		FXR2	2402
TCONS_00032180	Chr19:28210766-28211903	1137	1	-0.743875	0.00771696	0.196615	0.140679		LOC100138708	1474
TCONS_00032182	Chr19:28247671-28248588	917	1	-1.164	0.0241002	0.21665	0.18861		CNTROB	9244
TCONS_00032183	Chr19:28248741-28249882	1141	1	-0.920987	0.0114174	0.172396	0.303797		CNTROB	10314
TCONS_00032184	Chr19:28250777-28251420	643	1	-1.2079	0.00040742	0.245998	0.408932		CNTROB	12350
TCONS_00032185	Chr19:28270785-28271544	759	1	-0.977912	0.00557479	0.565812	0.502723		GUCY2D	2555
TCONS_00032191	Chr19:28412631-28413992	1361	1	-1.30617	0.00741936	0.162749	0.237309		VAMP2	1829
TCONS_00032192	Chr19:28435506-28436016	510	1	-1.06245	0.00176161	0.289617	0.169225		TMEM107	394
TCONS_00032193	Chr19:28436179-28440338	4159	1	-1.22892	0.00734175	0.92094	1.15529		TMEM107	1067
TCONS_00032195	Chr19:28529884-28532326	2442	1	-1.32715	0.000453621	0.209636	0.202347		SLC25A35	5293
TCONS_00032197	Chr19:28610689-28611421	732	1	-0.926561	0.0135725	0.955765	1.09695		RNF222	7758
TCONS_00032200	Chr19:31369014-31369402	388	1	-0.987799	0.000197236	0.575456	0.538529		MAP2K4	5916
TCONS_00032202	Chr19:32807539-32808147	608	1	-1.10139	0.00120361	0.265246	0.101014		COX10	2742
TCONS_00032221	Chr19:34575121-34576300	1179	1	-1.05467	0.00931814	0.161046	0.149291		SLC47A1	13407
TCONS_00032224	Chr19:34580705-34581929	1224	1	-0.960806	0.00472046	0.551357	0.477978		SLC47A1	7778
TCONS_00032225	Chr19:34583241-34584106	865	1	-1.19572	0.00846925	35.6781	53.5828		SLC47A1	5601
TCONS_00032240	Chr19:35517304-35517937	633	1	-0.886465	0.00273068	0.458015	0.403648		FLCN	2143
TCONS_00032241	Chr19:35518062-35519687	1625	1	-1.24115	0.00881896	0.446405	0.363422		FLCN	393
TCONS_00032242	Chr19:35666341-35667377	1036	1	-1.08648	0.00761896	0.195343	0.101898		MPRIP;gene_synonym=M-RIP	20083
TCONS_00032244	Chr19:35763008-35763788	780	1	-1.16027	0.0124937	0.385862	0.518132		DHRS7B	5062
TCONS_00032249	Chr19:35890876-35893214	2338	1	-1.00099	0.0164313	0.471302	0.559902		MAP2K3	14001
TCONS_00032251	Chr19:36442412-36443322	910	1	-1.10206	0.0187395	0.230571	0.137446		SPAG9	19429
TCONS_00032252	Chr19:36454147-36454946	799	1	-1.1996	0.00959969	0.251545	0.0972313		SPAG9	31164
TCONS_00032253	Chr19:36510180-36510777	597	1	-1.21564	0.00675739	0.503872	0.746029		TOB1	1287
TCONS_00032254	Chr19:36520636-36521521	885	1	-0.889637	0.0242324	0.307952	0.36054		TOB1	5447
TCONS_00032255	Chr19:36522106-36524424	2318	1	-1.18469	0.00283029	0.258875	0.233648		TOB1	6917
TCONS_00032256	Chr19:36524571-36525450	879	1	-1.12656	0.000334097	0.262079	0.261408		TOB1	9382
TCONS_00032261	Chr19:37194582-37196133	1551	1	-1.10431	0.0121627	0.721339	0.627508		PDK2	640
TCONS_00032262	Chr19:37231544-37232187	643	1	-1.04341	0.0222103	0.271311	0.735567		ITGA3	257
TCONS_00032267	Chr19:37310612-37311714	1102	1	-1.00329	0.0030476	0.179547	0.0445698		DLX4	3062
TCONS_00032270	Chr19:37335661-37336298	637	1	-1.2038	0.0104992	0.329614	0.240582		LOC100196902	10396
TCONS_00032272	Chr19:37338830-37340345	1515	1	-1.19805	0.0120197	0.100434	0.165023		LOC100196902	13565
TCONS_00032274	Chr19:37345973-37347054	1081	1	-1.02516	0.0203685	0.341202	0.313416		LOC100196902	20708
TCONS_00032275	Chr19:37347814-37349233	1419	1	-1.01964	0.0148717	0.117956	0.0707012		LOC100196902	22549
TCONS_00032291	Chr19:38580610-38581360	750	1	-1.1075	0.000315411	0.361416	0.566825		HOXB2	2033
TCONS_00032293	Chr19:39093094-39094095	1001	1	-1.27144	0.00152721	0.143326	0.1236		COPZ2	2902
TCONS_00032294	Chr19:39094155-39095026	871	1	-1.2401	0.00515775	0.172051	0.141807		COPZ2	3963
TCONS_00032309	Chr19:40772596-40773216	620	1	-0.95669	0.0170901	0.231731	0.202931		LOC100848252	1498
TCONS_00032310	Chr19:41063387-41064148	761	1	-0.853821	0.0243107	0.226656	0.321155		MSL1	4634
TCONS_00032312	Chr19:41066444-41067329	885	1	-1.19905	0.0156261	0.142246	0.104473		MSL1	1453
TCONS_00032314	Chr19:41083421-41084082	661	1	-1.17402	0.00985793	0.286037	0.392922		CASC3	170
TCONS_00032318	Chr19:41344809-41345194	385	1	-1.04849	0.0123374	1.4777	1.90793		LOC100294820	4486
TCONS_00032327	Chr19:41460237-41464210	3973	1	-1.0452	0.0138811	0.81519	1.05803		CCR7	20167
TCONS_00032328	Chr19:41485233-41485856	623	1	-1.1783	5.96126e-05	0.309464	0.488626		SMARCE1	2483
TCONS_00032331	Chr19:41768906-41769913	1007	1	-1.09581	0.0045571	0.167086	0.0371708		KRT23	2822
TCONS_00032333	Chr19:41848337-41851157	2820	1	-1.29685	0.0012688	0.269503	0.415486		KRTAP3-3	1825
TCONS_00032335	Chr19:42013019-42014050	1031	1	-1.17315	0.0153257	0.13447	0.231397		LOC618491	3807
TCONS_00032350	Chr19:42121098-42121977	879	1	-1.28658	0.00542164	0.233459	0.162486		LOC100848850	3264
TCONS_00032352	Chr19:42154313-42156073	1760	1	-0.897345	0.00442483	0.166181	0.27699		KRTAP16-1	996
TCONS_00032357	Chr19:42321747-42322304	557	1	-0.598082	0.0104239	0.347733	0.796881		KRT36	3610
TCONS_00032360	Chr19:42335208-42335605	397	1	-1.14853	0.00867043	0.361609	0.989193		KRT36	5305
TCONS_00032362	Chr19:42336957-42339821	2864	1	-0.587471	0.0232912	0.879812	1.00398		KRT13	3844
TCONS_00032364	Chr19:42430192-42484071	1294	1	-0.958882	0.00992173	0	0		KRT9	11768
TCONS_00032365	Chr19:42430192-42484071	338	1	-1.04948	0.00277441	0	0		KRT9	11768
TCONS_00032367	Chr19:42487369-42488534	1165	1	-0.710176	0.00478623	0.649395	0.370582		KRT17	3393
TCONS_00032368	Chr19:42489995-42490891	896	1	-1.36209	0.0136029	0.246886	0.525615		KRT17	6019
TCONS_00032371	Chr19:42584597-42585274	677	1	-1.07469	0.00529592	0.182415	0.263626		LOC618422	384
TCONS_00032375	Chr19:42598011-42599765	1754	1	-0.964776	0.00729827	4.17408	4.51672		JUP	3875
TCONS_00032379	Chr19:43141602-43142643	1041	1	-1.08039	0.00316636	0.214181	0.282425		PTRF	5370
TCONS_00032380	Chr19:43143657-43144309	652	1	-1.20831	0.00705146	0.220218	0.0919375		PTRF	3704
TCONS_00032381	Chr19:43144756-43145356	600	1	-0.934473	0.00172684	0.258162	0.158091		PTRF	2657
TCONS_00032382	Chr19:43162282-43162885	603	1	-1.26445	0.00165159	0.256413	0.273303		PTRF	117
TCONS_00032383	Chr19:43196348-43196616	268	1	-1.1574	0.000339231	1.56736	0.0948073		ATP6V0A1	4576
TCONS_00032385	Chr19:43331527-43333344	1817	1	-1.1802	0.00716049	0.326586	0.380417		TUBG1	10360
TCONS_00032387	Chr19:43335857-43337335	1478	1	-0.745728	0.000503075	0.117811	0.263419		TUBG1	14690
TCONS_00032391	Chr19:43354524-43354963	439	1	-1.02697	0.00380221	0.100131	0.625926		TUBG2	5480
TCONS_00032392	Chr19:43356081-43358171	2090	1	-1.18022	0.00384332	1.41824	1.81517		TUBG2	2272
TCONS_00032394	Chr19:43490071-43491006	935	1	-1.26418	0.00735039	0.148817	0.0882419		BECN1;gene_synonym=ATG6	639
TCONS_00032396	Chr19:43862006-43862487	481	1	-1.05688	0.00764797	0.659802	0.565166		TMEM106A	41179
TCONS_00032397	Chr19:43895882-43895960	78	1	-1.24141	0.000302952	4884.74	2794.01		ARL4D	50032
TCONS_00032398	Chr19:44275407-44276289	882	1	-1.04632	0.00709186	0.44979	0.200957		SOST	3649
TCONS_00032403	Chr19:44642049-44644338	2289	1	-1.0733	0.00968204	0.313923	0.226806		ATXN7L3	405
TCONS_00032405	Chr19:45063248-45066187	2939	1	-1.14622	0.0192924	0.181003	0.29148		CCDC43	935
TCONS_00032407	Chr19:45135336-45136400	1064	1	-1.0153	0.00399196	0.231749	0.0952234		ADAM11	4057
TCONS_00032411	Chr19:45902228-45903005	777	1	-1.16898	0.0127203	0.279988	0.20797		GOSR2	11495
TCONS_00032412	Chr19:45903780-45904667	887	1	-0.783825	0.0194814	0.151287	0.244094		GOSR2	9833
TCONS_00032417	Chr19:47554416-47555866	1450	1	-0.95458	0.00661401	1.74239	1.90222		TLK2	789
TCONS_00032422	Chr19:48849269-48850620	1351	1	-0.910309	0.0223757	0.238968	0.225275		LOC100336106	2493
TCONS_00032428	Chr19:49133828-49134351	523	1	-1.10667	0.00866834	0.448113	0.211364		TEX2	13633
TCONS_00032439	Chr19:49445546-49446367	821	1	-0.918978	0.00647431	0.126786	0.300261		LOC100848244	0
TCONS_00032441	Chr19:49448375-49449090	715	1	-1.15948	0.0183631	0.32412	0.232605		LOC100848244	0
TCONS_00032443	Chr19:49452599-49453917	1318	1	-1.11515	0.0034895	0.296676	0.360654		LOC100848244	0
TCONS_00032447	Chr19:49464020-49466691	2671	1	-0.989576	0.0108362	0.074187	0.197291		SMURF2	35280
TCONS_00032449	Chr19:49472725-49477244	4519	1	-1.26358	0.00122043	0.2913	0.250037		SMURF2	43985
TCONS_00032450	Chr19:49477468-49478521	1053	1	-1.41556	0.0046486	0.324201	0.343212		SMURF2	48728
TCONS_00032456	Chr19:49493860-49494784	924	1	-1.20714	0.00145726	0.230633	0.18271		SMURF2	65120
TCONS_00032457	Chr19:49607063-49608064	1001	1	-1.36424	0.00358822	0.197291	0.223663		LOC100301295	389
TCONS_00032458	Chr19:49787747-49793187	5440	1	-1.17854	0.00828322	0.656372	0.741279		NOL11	2150
TCONS_00032459	Chr19:49832164-49834400	2236	1	-1.01745	0.00816975	0.337789	0.43388		PITPNC1	5869
TCONS_00032466	Chr19:50150968-50151335	367	1	-0.84758	0.000543212	0.954663	0.936506		LOC100848007	7890
TCONS_00032477	Chr19:50764542-50765183	641	1	-0.919863	0.0191947	0.828208	0.548277		C19H17orf62;gene_synonym=C17orf62	172
TCONS_00032484	Chr19:51475870-51476242	372	1	-0.89787	0.0102113	0.645537	0.165179		LRRC45	2434
TCONS_00032485	Chr19:51632519-51633426	907	1	-1.27943	0.0110577	0.57717	0.534915		ARHGDIA	268
TCONS_00032487	Chr19:51641726-51643193	1467	1	-1.06555	0.0205231	0.817805	0.61214		P4HB;gene_synonym=PDI	617
TCONS_00032488	Chr19:51670425-51671016	591	1	-0.951915	0.0093209	0.275724	0.363684		GCGR	2165
TCONS_00032490	Chr19:51963823-51964633	810	1	-1.06388	0.00270332	0.258045	0.255681		BAHCC1	14137
TCONS_00032491	Chr19:51964716-51965153	437	1	-1.4879	0.0237165	0.366608	0.579896		BAHCC1	15030
[truncated: 2,949 more rows]
