# Supplementary material for: Identification of novel transcripts and noncoding RNAs in bovine skin by deep next generation sequencing
Source: BMC Genomics. 2013 Nov 14;14:789. doi: 10.1186/1471-2164-14-789 (PMC3833843; doi:10.1186/1471-2164-14-789)
Supplement: Additional file 4 — Sequence similarity of unknown transcripts conserved between species. Similarity_human similarity_bovine: similarity to human or bovine genomes identified by BLAST search; lncipedia, gencode, ncode: similarity to known ncRNAs found by screening the ncRNA databases LNCipedia [51], Gencode [9,50], Noncode [52]. [file 1471-2164-14-789-S4.xlsx]

## Sheet: Abfrage_2013_02_04
transcript_ID	type	similarity_human	similarity_bovine		remark_bovine		lncipedia	gencode	ncode
TCONS_00001654	gene_amended	MYLK	gene.2309494		MYLK incomplete annotated				n342528
TCONS_00001656	gene_amended	MYLK	gene.2311494, gene.2315494		MYLK incomplete annotated
TCONS_00002400	gene_amended	UBE2G2	gene.1193604		UBEG2 incomplete annotated
TCONS_00002943	gene_amended	5' EPHB3	gene.1685514		EPHB3 incomplete annotated
TCONS_00004593	gene_amended	3'UTR CEP128	gene.277674		CEP128 incomplete annotated
TCONS_00006051	gene_amended	COL4A3BP/POLK overlapping	gene.539644, COL4A3BP/POLK		POLK incomplete annotated				n280175 (mouse)
TCONS_00006469	gene_amended	ZFP36L1	gene.843674		ZFP36L1 incomplete annotated
TCONS_00007862	gene_amended	EGFL7	gene.2569714		EGFL7 incomplete annotated
TCONS_00010075	gene_amended	AIF1L	gene.2293714, 5' AIF1L		AIF1L incomplete annotated
TCONS_00010141	gene_amended	VAV2	5' VAV2		VAV2 incompletely annotated
TCONS_00011192	gene_amended	GPC6, exon	gene.671734		GPC6 incompletely annotated
TCONS_00011370	gene_amended	TCS22D1, intron	gene.191714		TCS22D1 incompletely annotated
TCONS_00011483	gene_amended	N4BP2L2	gene.971714		N4BP2L2 incompletely annotated
TCONS_00011618	gene_amended	GPC6, exon	gene.671734		GPC6 incompletely annotated				n288739 (mouse)
TCONS_00013306	gene_amended	PYGB	gene.3095754		PYGB incompletely annotated
TCONS_00014511	gene_amended	LSM14B	gene.1553754		LSM14B incorrectly annotated
TCONS_00014702	gene_amended	3' UTR TSHZ2	3' TSHZ2		TSHZ2 incompletely annotated				n276757 (mouse)
TCONS_00016351	gene_amended	5'UTR PLAG1	5' PLAG1		incompletely annotated				n278565 (mouse)
TCONS_00016425	gene_amended	TRPS1	gene.23774		incompletely annotated
TCONS_00016442	gene_amended	OXR1	gene.257774, 255774		OXR1 incorrectly annotated
TCONS_00018373	gene_amended	5'UTR FAM168A	gene.533804, 5' FAM168A		FAM168A incompletely annotated
TCONS_00019021	gene_amended	ST5	gene.299794		ST5 incompletely annotated
TCONS_00020440	gene_amended	3' UTR GPATCH2	gene.568024, 3' GPATCH2		GPATCH2 incompletely annotiert
TCONS_00020442	gene_amended	GPATCH2	gene.568024		GPATCH2 incompletely annotiert
TCONS_00021481	gene_amended	3'UTR RRP15	3' RRP15		RRP15 incompletely annotated
TCONS_00021492	gene_amended	DISP1	gene.54024, 3' DISP1		DISP1 incompletely annotated
TCONS_00021628	gene_amended	CAMTA1	gene.642034, 3' CAMTA1		CAMTA1 incompletely annotiert
TCONS_00021648	gene_amended	CAMTA1	gene.642034, 3' CAMTA1		CAMTA1 incompletely annotiert				n411110
TCONS_00021682	gene_amended	ACAP3	3'/5' ACAP3		ACAP3 incompletely annotated
TCONS_00022027	gene_amended	3'UTR PHF17	gene.1020054, 734054		PHF17 incompletely annotated				n281848 (mouse)
TCONS_00031258	gene_amended	KRT17	gene.2720104, 5' KRT17		KRT17 incompletely annotated
TCONS_00033862	gene_amended	SESTD1	gene.2221644, SESTD1-CCDC141		SESTD1 incompletely annotated				n275489 (mouse)
TCONS_00034945	gene_amended	SATB2	gene.2139804, 5' SATB2		SATB2 incompletely annotated				n414185 (mouse)
TCONS_00035168	gene_amended	TCEB3	gene.281324, 3' TCEB3		TCEB3 incompletely annotated
TCONS_00040527	gene_amended	FOXP1	gene.252154/254154, EIF4E3-FOXP1		FOXP1 incompletely annotated
TCONS_00041179	gene_amended	VARS	gene.1426174, 1428174		VARS incompletely annotated
TCONS_00041180	gene_amended	VARS	gene.1426174, 1428174		VARS incompletely annotated
TCONS_00042959	gene_amended	ADTRP	5' ADTRP (C23H6orf105)		ADTRP incompletely annotated
TCONS_00043459	gene_amended	LIPG	gene.836194		LIPG incompletely annotated
TCONS_00044261	gene_amended	RNF165+NR_046357	gene.722194, C24H18orf25-RNF165		not annotated		lnc-LOXHD1-1:1		n339862
TCONS_00044338	gene_amended	RNF152	PIGN-CDH20		RNF152 not annotated
TCONS_00046352	gene_amended	ZNF655	gene.1482214, 3' ZNF655		ZNF655, incompletely annotated		lnc-FAM200A-1:1		n409638
TCONS_00046790	gene_amended	CUX1	gene.1346214, CUX1-LOC100848036		CUX1 incompletely annotated				n341285
TCONS_00046813	gene_amended	CUX1	gene.1346214, CUX1-LOC100848036		CUX1 incompletely annotated
TCONS_00048415	gene_amended	SORBS2	gene.1064234 , POLIM3-SORBS2		SORBS2 incompletely annotated				n340297
TCONS_00048729	gene_amended	SORBS2	gene.1064234, POLIM3-SORBS2		SORBS2 incompletely annotated				n340297
TCONS_00049094	gene_amended	GRP124	gene.276234		GRP124 incompletely annotated
TCONS_00052213	gene_amended	PKNOX2	gene.350264		PKNOX2 incompletely annotated				n269340 (mouse)
TCONS_00052414	gene_amended	CD81	CD81-TSPAN31		CD81 incompletely annotated
TCONS_00055046	gene_amended	3'UTR CSF1	gene.1047344, 3' CSF1		incompletely annotated
TCONS_00055421	gene_amended	5' MIER1	gene.609354, 5' MIER1		MIER1 incompletely annotated				n272984 (mouse)
TCONS_00055422	gene_amended	5' MIER1	gene.609354, 5' MIER1		MIER1 incompletely annotated				n272984 (mouse)
TCONS_00059306	gene_amended	TBXAS1	HIPK2-TBXAS1		TBXAS1 incompletely annotated
TCONS_00059422	gene_amended	TIG1, transposon	gene.473404, 5'DNAJB6		DNAJB6 incompletely annotated
TCONS_00063327	gene_amended	LPCAT3	gene.2241444, C1S-LPCAT3		LPCAT3 incompletely annotated
TCONS_00063524	gene_amended	CELSR1	gene.369444, CELSR1-GRAMD4		CELSR1 incompletely annotated
TCONS_00063526	gene_amended	CELSR1	gene.371444, CELSR1-GRAMD4		CELSR1 incompletely annotated
TCONS_00065442	gene_amended	UBE2D3	gene.341454, 5' UBE2D3		UBE2D3 incompletely annotated
TCONS_00065443	gene_amended	UBE2D3	gene.347454, 5' UBE2D3		UBE2D3 incompletely annotated
TCONS_00066970	gene_amended	MBD3	gene.625514		MBD3 incompletely annotated
TCONS_00069304	gene_amended	OBSCN	gene.1247494		OBSCN incompletely annotated
TCONS_00069706	gene_amended	NDFIP1	gene.1067524, 5' NDFIP1		NDFIP1 incompletely annotated
TCONS_00069846	gene_amended	3' FAM172A	gene.363534, 3' FAM172A		FAM172A incompletely annotated				n279273 (mouse)
TCONS_00069911	gene_amended	EFNA5	gene.979544, 5' EFNA5		EFNA5 incompletely annotated				n264800 (mouse)
TCONS_00072588	gene_amended	ZNF462	gene.573594, 5' ZNF462		ZNF462 incompletely annotated				n268260 (mouse)
TCONS_00072239	gene_amended	BNC2	gene.145554, 5' BNC2		BNC2 incompletely annotated				n290147 (mouse)
TCONS_00063727	gene_amended,lncRNA	UBE2D3, 5' CISD2	gene.341454, 5' CISD2		UBE2D3 incompletely annotated		lnc-CISD2-1:1		n379536
TCONS_00003058	lncRNA	MBNL1/MBNL1-AS1, LOC401093	gene.501564, MBLN1						n407577
TCONS_00007525	lncRNA	LOC100506299=miscRNA	gene.901704, 5' ID2					ENST00000433592.1
TCONS_00007526	lncRNA	LOC100506299=miscRNA	gene.901704, 5' ID2					ENST00000433592.1
TCONS_00009582	lncRNA	DCTN1-AS1-003	DCTN1/DCNT1-AS1				lnc-WDR54-1:1	ENST00000416630.1	n377921
TCONS_00009964	lncRNA	MYCNOS/MYCN	gene.721704, 5' MYCN						n377995
TCONS_00011589	lncRNA	POU4F1-AS1/POU4F1	gene.83724, POU4F1-RNF219
TCONS_00024053	lncRNA	5' CABP1	gene.3042064, 5' CABP1					ENST00000544339.1
TCONS_00040561	lncRNA	PTPRG-AS1	C22H3orf13-PTPRG (3')						n289300 (mouse)
TCONS_00040645	lncRNA	PTPRG-AS1	C22H3orf13-PTPRG (3')
TCONS_00040660	lncRNA	LIMD1-AS1	SACM1L-LIMD1
TCONS_00062946	lncRNA	BCDIN3D-AS1	BCDIN3D-NCKAP5L
TCONS_00071102	lncRNA	CDKN2B-AS1	gene.351554, near CDKN2B
TCONS_00071104	lncRNA	CDKN2B-AS1	gene.351554, near CDKN2B
TCONS_00074287	lncRNA	TRAF3IP2/TRAF3IP2-AS1	TRAF3IP2-FYN					ENST00000531702.1	n409708
TCONS_00038546	lncRNA	MEG3=miscRNA	gene.906144, 908144, 3' MEG3						n382233
TCONS_00009798	lncRNA	3' COMMD1	3' COMMD1						n345528
TCONS_00013013	lncRNA	52026064.m, 3' GATA3	3' GATA3				lnc-GATA3-4:1	ENST00000413941.1	n371736
TCONS_00023255	lncRNA	5' KDM2B	5' KDM2B					ENST00000541574.1	n380599
TCONS_00027658	lncRNA	52044866.m, 3'UTR NKD1 overlap	3' NKD1					ENST00000563424.2
TCONS_00035174	lncRNA	3' HNRNPR	3' HNRNPR				lnc-HNRNPR-1:1	ENST00000566551.1	n337771
TCONS_00002572	lncRNA	ATP50-ITSN1	ATP50-ITSN1						n339473
TCONS_00002692	lncRNA	3' C3orf38	3' C1H3orf38
TCONS_00002705	lncRNA	3' NSUN3	3' NSUN3
TCONS_00002715	lncRNA	ST3GAL6	gene.2801444, 5' ST3GAL6
TCONS_00002770	lncRNA	5' PVLR3	5' LOC534360=PVLR3						n339419
TCONS_00002807	lncRNA	3' GSK3B, LOC100996310=misc	3' GSK3B				lnc-NR1I2-1:2
TCONS_00002823	lncRNA	LOC100129550=miscRNA, 3' DIRC2,	3' DIRC2						n407114
TCONS_00003033	lncRNA	B3GALNT1-PPM1	B3GALNT1-PPM1						n342528
TCONS_00003095	lncRNA	3' U2SURP, 38235168.m	CHST2-U2SURP
TCONS_00003104	lncRNA	5' RNF7	5' RNF7
TCONS_00003109	lncRNA	3' CLSTN2	3' CLSTN2					ENST00000564660.1	n294490 (mouse)
TCONS_00003148	lncRNA	ACAD11-DNAJC13	ACAD11-DNAJC13
TCONS_00003175	lncRNA	LOC729973=pseudo FGR-IFI6	KRTAP12-2-RPK4
TCONS_00004286	lncRNA	35608565.m, 5' TMEM30B-PRKCH	5' TMEM30B-PRKCH
TCONS_00005232	lncRNA	38426298.m, 3' C15ORF57	C15ORF57-CHST14
TCONS_00005726	lncRNA	3'T MEM229B-PLEK2	3' TMEM229B-PLEK2
TCONS_00006052	lncRNA	3' SV2C	3' SV2C					ENST00000581282.1	n340505
TCONS_00006151	lncRNA	5' NEO1, 52031960.m	3' NEO1, gene.2305654						n278535 (mouse)
TCONS_00006208	lncRNA	KATNBL1-EMCL7	C10H15orf29 (KATNBL1)-C10H15orf24(EMC7)
TCONS_00006231	lncRNA	LOC100505573= miscRNA, PLCB2-C15orf52	gene.1415664,PLCB2-LOC513496					ENST00000560415.1	n382502
TCONS_00006392	lncRNA	5' SQRDL	gene.421664, SQRDL-PLDN
TCONS_00006475	lncRNA	51962777.m, 5' ACTN1	gene.1259674, 5' ACTN1				lnc-EXD2-1:1		n374163
TCONS_00006485	lncRNA	KIAA0247-SRSF5	KIAA0247-SRSF5
TCONS_00006538	lncRNA	52064310.m, 5' FLVCR2, overl	5' FLVCR2				lnc-C14orf1-1:1	ENST00000455232.1	n379006
TCONS_00007390	lncRNA	5' ITSN2	5' ITSN2
TCONS_00007652	lncRNA	5' CDK9	5' CDK9				lnc-CDK9-1:2		n371035
TCONS_00009519	lncRNA	INPP4A-COA5	INPP4A-COA5
TCONS_00009648	lncRNA	SLC8A1 lncRNA 1	3' SLC8A1						n338783
TCONS_00009676	lncRNA	3' CRIPT	3' CRIPT						n345524
TCONS_00009730	lncRNA	51424488.m, 5' SLC20A1	gene.303694, 5' SLC20A1				lnc-CKAP2L-1:6	ENST00000457336.1	n379066
TCONS_00009742	lncRNA	39170684.m, 5' EIF2AK3	5' EIF2AK3				lnc-RPIA-2:1	ENST00000453008.2	n378941
TCONS_00009775	lncRNA	52058501.m, near KCMF1	KCMF1-TMSB10
TCONS_00009800	lncRNA	COMMD1-B3TNG2	COMMD1-B3TNG2
TCONS_00009821	lncRNA	52058370.m, 5' AFTPH	gene.569694, 5' AFTPH				lnc-SERTAD2-1:1	ENST00000561559.1	n338863
TCONS_00009896	lncRNA	52058152.m, near FOSL2	PLBA-FOSL2
TCONS_00009899	lncRNA	FLJ31356=miscRNA, 5' FOSL2	gene.405704, 5' FOSL2						n338728
TCONS_00009988	lncRNA	LOC100996537=miscRNA, 5'ID2	gene.897704/899704, 5'ID2
TCONS_00011353	lncRNA	DGKH, 52068561.m	gene.565714, 5' DGKH						n280238 (mouse)
TCONS_00011545	lncRNA		gene.853724, GJB2-GJA3
TCONS_00011546	lncRNA	GJB2-GJA3	gene.853724, GJB2-GJA3
TCONS_00011611	lncRNA	SPRY2-HNRNPA1P31	SPRY2-LOC100300624
TCONS_00014251	lncRNA	3' PARD3	3' PARD3-NRP1
TCONS_00014295	lncRNA	LOC100130992=miscRNA, near DNAJC1	gene.427744, BMI1-LOC781036(DNAJC1)						n411097
TCONS_00014347	lncRNA		gene.3307754, MPP7-ARMP4
TCONS_00014384	lncRNA	THBD-CD93	THBD-LOC539690
TCONS_00014408	lncRNA	5' KLF6	gene.2843754, 5' KLF6
TCONS_00014445	lncRNA	3' BMP2	3' BMP2
TCONS_00014502	lncRNA	3'UTR RC3H1	gene.1459754, C13H20orf11(GID8)-DIDO1
TCONS_00014509	lncRNA		gene.1529754, ADRM1-OSBPL2
TCONS_00014555	lncRNA	52029203.m, C20orf203-COMMD7	gene.1837754, LOC100337277-COMMD7
TCONS_00014802	lncRNA		gene.1269764
TCONS_00016244	lncRNA	MYC-PVT1	MYC-LOC100847895
TCONS_00016466	lncRNA	3' ZNF706	3' ZNF706						n345017
TCONS_00016537	lncRNA	3' MMP16	3' MMP16						n271969
TCONS_00018806	lncRNA	transposon	3' LOC100337429, pseudo
TCONS_00018837	lncRNA	diverse, repeat	gene.1503794, TMEM123-BIRC3,3'
TCONS_00018838	lncRNA		gene.1503794, TMEM123-BIRC3,3'
TCONS_00018850	lncRNA	52042371.m, C11orf70-YAP1	LOC100336629-C15H11orf70
TCONS_00019062	lncRNA	5' SMC2	LOC532041-LOC506989
TCONS_00019230	lncRNA	5' ZFP91, ZFP91-CNTF=miscRNA	gene.1085814, 5' ZFP91						n414174 (mouse)
TCONS_00019238	lncRNA		gene.709814, GLYATL2-FAM111B
TCONS_00019255	lncRNA	52037782.m, tRNAK23	gene.757814/759814, OR4D9-OSBP
TCONS_00020321	lncRNA	LRRN2	gene.305814, LRRN2-NFASC
TCONS_00021538	lncRNA	52038441.m, 5' SSCPDH	SSCPDH-H3F3C
TCONS_00021560	lncRNA	XCL1-DPT	XCL1-DPT
TCONS_00021763	lncRNA	3' PAPPA2, 36119194.m	3' PAPPA2						n381294
TCONS_00021768	lncRNA	RALGPS2-FAM20B	gene.1438034/1440034, RALGPS2-FAM20B
TCONS_00021814	lncRNA	3' UTR Prox1	3' Prox1						n283338 (mouse)
TCONS_00021865	lncRNA		gene.1340044/1338044, TMEM9-LOC100849074
TCONS_00023187	lncRNA	LOC100293704=miscRNA, 5' SBNO1	gene.2690064, 5' SBNO1						n342055
TCONS_00023945	lncRNA	3' PIWIL1	3' PIWIL1				lnc-RIMBP2-3:1		n373364
TCONS_00023987	lncRNA	52066795.m, BCL7A-WDR66	gene.2752064, BCL7A-WDR66
TCONS_00024058	lncRNA	52066784.m, ACADS-SPPL3	gene.3052064, ACADS-SPPL3
TCONS_00024113	lncRNA	diverse	3' OSBP2
TCONS_00025683	lncRNA	multi ZNF	gene.1518084, NF813-ZNF677				lnc-ZNF613-2:1
TCONS_00027584	lncRNA	5' MLYCD	5' MLYCD
TCONS_00027601	lncRNA	diverse, repeat	gene.8074, 3' COX4NB
TCONS_00027664	lncRNA	45126588.m, CPLX2-THOC3	TOX3-CHD9
TCONS_00027794	lncRNA	5' LSM14A	gene.3592084, 5'LSM14A
TCONS_00027985	lncRNA	NANOS2-NOVA2, 52034523.m	FOXA3-NOVA2
TCONS_00028020	lncRNA	multi ZNF	gene.2920084, VRK3-IZUMO2
TCONS_00028049	lncRNA	multi ZNF	gene.1752084/1760084, ZNF350-BOSTAUV1R406
TCONS_00028081	lncRNA	multi ZNF	intergen, 3' LOC100126043
TCONS_00028083	lncRNA	multi ZNF	ZNF93-ZNF43				lnc-ZNF613-2:1
TCONS_00028087	lncRNA	multi ZNF	gene.1832084, ZNF43-ZNF836
TCONS_00028089	lncRNA	LOC100507412	gene.1840084, LOC100140473-LOC787812
TCONS_00028103	lncRNA	multi ZNF	ZNF85-ZNF208
TCONS_00028295	lncRNA	52055051.m, 5' MED13	gene.2790094, RNFT1-MED13
TCONS_00029178	lncRNA	LINC00672=miscRNA,, LASP1-FBXO47	gene.254094, LASP1-FBXO47				lnc-LASP1-1:1		n411024
TCONS_00030013	lncRNA	FLJ44342, 5'VEZF1	VEZF1-SRSF1				lnc-VEZF1-1:1	ENST00000577267.1	n375738
TCONS_00030014	lncRNA	FLJ44342, 5'VEZF1	VEZF1-SRSF1				lnc-VEZF1-1:4	ENST00000582096.1	n375478
TCONS_00032004	lncRNA	YPEL2-DHX40	YPEL2-DHX40
TCONS_00032219	lncRNA	LOC101060602=pseudo, 5'ALDH3A2	ALDH3A2-SLC47A1
TCONS_00032456	lncRNA	LOC646021, RNF135-NF1	gene.1750104, SMURF2-KPNA2
TCONS_00032492	lncRNA	5' BAHCC1	gene.1972104, 5' BAHCC1						n412512 (mouse)
TCONS_00032493	lncRNA	5' BAHCC1	gene.1972104, 5' BAHCC1						n412512 (mouse)
TCONS_00032498	lncRNA	BAIAP2-AS1, 5' BAIAP2	gene.2010104, 5' BAIAP2						n407400
TCONS_00032959	lncRNA	3' FZD7	3' FZD7						n284661 (mouse)
TCONS_00034851	lncRNA	3' MDB5	3' MDB5
TCONS_00034887	lncRNA		gene.1861744, ACTR3-DPP10
TCONS_00034932	lncRNA		gene.1365784, OBFC2A-SDPR
TCONS_00034935	lncRNA	3' HECW2	3' HECW2						n290023 (mouse)
TCONS_00034936	lncRNA	STK17B-HECW2	STK17B-HECW2
TCONS_00034955	lncRNA	52071716.m, 5' BMPR2	5' BMPR2						n273388 (mouse)
TCONS_00035145	lncRNA	PAFAH2-STMN1	PAFAH2-STMN1
TCONS_00035939	lncRNA	MAP3K1-ANKRD55	MAP3K1-ANKRD55
TCONS_00036266	lncRNA	NEURL1B-DUSP1	NEURL1B-DUSP1
TCONS_00036375	lncRNA	PTGER4-TTC33	gene.388114, TTC33-PTGER4
TCONS_00036383	lncRNA	LOC646790, misc, 5'NIPBL	gene.174114/176114, NIPBL-SLC1A3				lnc-NIPBL-1:1		n368433
TCONS_00036386	lncRNA	SCMH1	LMBRD2-UGT3A2
TCONS_00036668	lncRNA	LOC100505616=miscRNA, 3' FSD2	3' FSD2				lnc-WHAMM-2:1		n380677
TCONS_00036670	lncRNA	LOC100505616, 3' FSD2	3' FSD2				lnc-WHAMM-2:1	ENST00000561107.1	n380677
TCONS_00037870	lncRNA	EAPP-SNX6	gene.1898144, EAPP-SNX6
TCONS_00038086	lncRNA	VRK1-BCL5B	gene.778144/776144, VRK1-BCL5B						n292663 (mouse)
TCONS_00038087	lncRNA	VRK1-BCL5B	gene.778144/776144, VRK1-BCL5B						n292663 (mouse)
TCONS_00038088	lncRNA	VRK1-BCL5B	gene.778144/776144, VRK1-BCL5B						n292663 (mouse)
TCONS_00038297	lncRNA	3' NTRK3	3' NTRK3						n338096
TCONS_00038298	lncRNA	3' NTRK3	3' NTRK3
TCONS_00040501	lncRNA	52061565.m	LHFPL4-SETD5
TCONS_00040610	lncRNA	5' DOCK3	5' DOCK3				lnc-DOCK3-1:1		n366216
TCONS_00040611	lncRNA	5' DOCK3	5' DOCK3				lnc-DOCK3-1:1		n366216
TCONS_00041297	lncRNA	ZNRD1-AS1	gene.1536174, 3' ZNRD1				lnc-RNF39-1:1	ENST00000452229.1	n378923, n378352
TCONS_00041792	lncRNA	LOC285847/FKBP5	FKBP5-ARMC12
TCONS_00042090	lncRNA	C4A/C4B near TNXB	gene.1420174, 5' TNXB
TCONS_00042672	lncRNA		gene.332164, LRRC1-KLHL31
TCONS_00042678	lncRNA		gene.332164, LRRC1-KLHL31
TCONS_00042729	lncRNA	CRTC1	BTBD9-GLO1
TCONS_00042789	lncRNA		gene.2160174, RCAN2-CYP39A1
TCONS_00042796	lncRNA	OPN5-PTCHD4	OPN5-C23H6orf138
TCONS_00042852	lncRNA		gene.1362174, 3' LOC512672, MHC1
TCONS_00042871	lncRNA	52014217.m, TRNAM8, ZNF311-TRIM27	gene.778174, ZNF311-TRIM27
TCONS_00042873	lncRNA	ZSCAN12=ncRNA	gene.794174, 3' ZSCAN12						n408131
TCONS_00042886	lncRNA	LINC00340=miscRNA, 3' SOX4	gene.430174, 430374, 3' SOX4						n344556
TCONS_00043033	lncRNA	5'RREB1	gene.1536184, RREB1-L86
TCONS_00044138	lncRNA	3' GALNT1	3' GALNT1
TCONS_00044166	lncRNA	5'DSC1	5' DSC1
TCONS_00044170	lncRNA	3'DSC3	3' DSC3
TCONS_00044277	lncRNA	52054079.m, 5' SMAD7	gene.816194, 5' SMAD7						n294678 (mouse)
TCONS_00044782	lncRNA	LOC100129781=miscRNA, 3' MKL2	gene.966204, MKL2-PARN				lnc-MKL2-1:2	ENST00000570945.1	n375076
TCONS_00044783	lncRNA	LOC100129781=miscRNA, 3' MKL2	gene.966204, MKL2-PARN				lnc-MKL2-1:2	ENST00000570945.1	n375076
TCONS_00045524	lncRNA		gene.1848204, UBE21I-LOC100847576
TCONS_00045922	lncRNA	ERN2_CHP2	LOC508486-CHP2
TCONS_00046620	lncRNA	MKL2-PARN	gene.966204, MKL2-PARN
TCONS_00046648	lncRNA	40052641.m=C25H16orf52-VWA3A,LOC101060634, misc	C25H16orf52-VWA3A
TCONS_00046671	lncRNA	CHP2-PRKCB	CHP2-PRKCB
TCONS_00046704	lncRNA	39200302.m, 5' RABEP2	CD19-RABEP2
TCONS_00046711	lncRNA	40409180.m, 5' TMEM219	gene.196204, 5' TMEM219
TCONS_00046868	lncRNA	5' TNRC18	gene.2232214, 3' TNRC18
TCONS_00046879	lncRNA	5' MAFK	gene.2462214, 5' MAFK
TCONS_00046881	lncRNA	LOC100128653, MAFK-INTS1	MAFK-INTS1
TCONS_00048234	lncRNA	52059009.m, 3' ADRA2A	gene.1446224, SHOC2-ADRA2A
TCONS_00048244	lncRNA	3' C10orf118	3' LOC535781
TCONS_00048268	lncRNA	BTBD16-PLEKHA1	BTBD16-PLEKHA1
TCONS_00048970	lncRNA	3' NR1D2	gene.866244, 3' NR1D2
TCONS_00048971	lncRNA	3' NR1D2	gene.866244, 3' NR1D2
TCONS_00049090	lncRNA	ZNF703-ERLIN2	ZNF703-ERLIN2
TCONS_00049131	lncRNA		gene.1196244, CSGALNACT1-SH2D4A
TCONS_00049906	lncRNA	3' TET1	3' LOC513640=TET1-like, 5' CCAR1					ENST00000562082.1	n270919 (mouse)
TCONS_00050200	lncRNA	5' CCSAP	5' CCSAP
TCONS_00050203	lncRNA	LPCAT2	CCSAP-ACTA1
TCONS_00050218	lncRNA	TSNAX/DISC1	3' TSNAX
TCONS_00050365	lncRNA	CHST3-SPOCK2	CHST3-SPOCK2
TCONS_00050746	lncRNA	BARX2-TMEM45B	BARX2-JAM3
TCONS_00050996	lncRNA	MALAT1	gene.1684274, FRMD8-SCYL1				lnc-SCYL1-1:2	ENST00000534336.1	n343070
TCONS_00050997	lncRNA	MALAT1	gene.1684274, FRMD8-SCYL1				lnc-SCYL1-1:2	ENST00000534336.1	n343070
TCONS_00050998	lncRNA	MALAT1	gene.1684274, FRMD8-SCYL1				lnc-SCYL1-1:2	ENST00000534336.1	n343070
TCONS_00051000	lncRNA	MALAT1	gene.1684274, FRMD8-SCYL1				lnc-SCYL1-1:2	ENST00000544868.1	n381724
TCONS_00052242	lncRNA	ARHGAP32-BARX2	ARHGAP32-BARX2
TCONS_00052254	lncRNA	LOC283174=miscRNA, SPATA19-IGSFB9	IGSF9B-SPATA19						n381805
TCONS_00052255	lncRNA	LOC283174=miscRNA, SPATA19-IGSFB9	IGSF9B-SPATA19						n381805
TCONS_00052262	lncRNA	LINC00167=miscRNA, 3'PRMD10	gene.2720274/2722274, PRDM10-APLP2						n406782
TCONS_00052329	lncRNA	5' SF1	5' SF1						n409298
TCONS_00053057	lncRNA	LOC101060511-LOC101060561	FMO5-PRKAB2
TCONS_00053058	lncRNA	FMO5-PRKAB2	FMO5-PRKAB2
TCONS_00053498	lncRNA	5' RPF1	gene.279344, 5' RPF1				lnc-GNG5-2:1
TCONS_00053499	lncRNA	5' RPF1	gene.279344, 5' RPF1				lnc-GNG5-2:1
TCONS_00054882	lncRNA		gene.449334, MGC134040-HFE2
TCONS_00056150	lncRNA	PEX19-CAF8	PEX19-CAF8
TCONS_00056262	lncRNA	GABRG2-ARL2BPP5	LOR-PRR9
TCONS_00056365	lncRNA	51978585.m, TRNAE-CUC-LOC101060525	MGC134040-HFE2
TCONS_00056370	lncRNA	RNF115-PDZK1	RNF115-PDZK1
TCONS_00056407	lncRNA	LOC100506478=miscRNA, VTCN1-TRIM45	VTCN1-TRIM45
TCONS_00056468	lncRNA	3' KCNA3	3' KCNA3					ENST00000566942.1	n338128, n338129
TCONS_00056596	lncRNA	3' LMO4	3' LMO4
TCONS_00056660	lncRNA	HOOK1-CYP2J2	3' CYP2J2
TCONS_00056780	lncRNA	LOC100130557=miscRNA, 3'NFYC	gene.1967364, 3' NFYC						n407073
TCONS_00056790	lncRNA	5' MFSD2A	gene.1993364, MFSD2A						n291342 (mouse)
TCONS_00056801	lncRNA	RRAGC-POU3F1	RRAGC-POU3F1
TCONS_00056891	lncRNA		gene.543364, CAPN10-GPC1
TCONS_00057313	lncRNA	52062781.m, 5' GGCT	5'GGCT
TCONS_00058327	lncRNA	GRP85-LOC401397=miscRNA	LOC100847946=miscRNA-GRP85
TCONS_00058842	lncRNA	ZNF746-KRBA1	gene.797404, ZNF746-KRBA1
TCONS_00059046	lncRNA	LHFPL3-MLL5	LHFPL3-MLL5, 3' LOC100848679
TCONS_00059060	lncRNA	transposon	SRPK2-PUS7
TCONS_00059070	lncRNA	40194067.m, 5' CBLL1	gene.393384, 5' CBLL1					ENST00000437450.1
TCONS_00059072	lncRNA	3' CASP12	3' PNPLA8-NRCAM
TCONS_00059085	lncRNA	MDFIC-FOXP2	MDFIC-FOXP2
TCONS_00059216	lncRNA	3' VPS41	gene.495394, 3' VPS41
TCONS_00059479	lncRNA	5' PHLDA1	5' PHLDA1
TCONS_00059980	lncRNA	IRAK3-TMBIM4	IRAK3-TMBIM4
TCONS_00061333	lncRNA	35504284.m, 3' HNRNPA1	gene.203414, 3' HNRNPA1,
TCONS_00061641	lncRNA	3' LEMD3	3' LEMD3
TCONS_00062631	lncRNA	LOC100134361, 3' NFAM1	gene.1369444, 3' NFAM1				lnc-NFAM1-2:3	ENST00000412060.1
TCONS_00062799	lncRNA	RAB21-TBCD15	RAB21-TBCD15
TCONS_00062982	lncRNA	LOC400027=miscRNA, 5' ARID2	gene.2045424, 5' ARID2						n408241
TCONS_00062983	lncRNA	LOC400027=miscRNA overlap, 5' ARID2	gene.2045424, 5' ARID2						n291040 (mouse)
TCONS_00063062	lncRNA	34893247.m, 3' C5H12orf66	C5H12orf66-SRGAP1
TCONS_00063064	lncRNA	TMEM5-SRGAP1	SRGAP1-TMEM5
TCONS_00063066	lncRNA	34586432.m, 3' MON2	gene.821424/819424, 3' MON2
TCONS_00063191	lncRNA	3' BICD1	3' BICD1						n341884
TCONS_00063251	lncRNA	3' PDE3A	3' PDE3A						n266080 (mouse)
TCONS_00063283	lncRNA	PDE6H-RERG	RERG-PDE6H
TCONS_00063378	lncRNA	50464876.m, FBXL14-WNT5B	gene.1917444, FBXL14-WNT5B
TCONS_00063394	lncRNA	52033318.m, 5' H1F0	gene.1673444, 1675444, 1677444, 5' H1F0						n270329 (mouse)
TCONS_00063415	lncRNA	TAB1-MGAT3	gene.1777444, TAB1-MGAT3
TCONS_00063462	lncRNA	5' TCF20	gene.1361444, 5' TCF20				lnc-C22orf32-1:4
TCONS_00064483	lncRNA	3' PROM5	gene.205444/203444, 3' PROM5
TCONS_00065037	lncRNA	3' USO1	3' USO1						n386361
TCONS_00065386	lncRNA	TMA16-TKTL2	TMA16-TKTL2
TCONS_00065401	lncRNA	3'UTR MED13L	TRAM1L1-LOC784039
TCONS_00065423	lncRNA	5' CYP2U1	5' CYP2U1
TCONS_00065481	lncRNA	3' DHX15	3' DHX15						n344693
TCONS_00065493	lncRNA	52028043.m,52028044.m, 5' PCDH7	gene.313464,315464,317464, 319464, 5' PCDH7						n291520 (mouse)
TCONS_00065526	lncRNA	TMEM33-SLC30A9	TMEM33-SLC30A9
TCONS_00065536	lncRNA	3' GABRB1	gene.879474, 3' GABRB1					ENST00000562284.1	n339982
TCONS_00065572	lncRNA	3' CHIC2	3' CHIC2						n345634
TCONS_00065595	lncRNA	38790192.m/38790193.m, 3' LPHN3	gene.549474, 3' LPHN3
TCONS_00065677	lncRNA	RASGEF1B-HNRNPD	RASGEF1B-HNRNPD
TCONS_00065689	lncRNA	RASGEF1B-HNRNPD	RASGEF1B-HNRNPD
TCONS_00065701	lncRNA	3' CDS-WDYF3	LOC100336936(CDS1like)-WDYFY3
TCONS_00067484	lncRNA	RGMB/FLJ35946=miscRNA	gene.117534/119534/121534/RGMB
TCONS_00067912	lncRNA	CACNA1A-IER2	CACNA1A-IER2
TCONS_00068512	lncRNA	52029428.m	gene.1165514, B4GALT7-N4BP3
TCONS_00069344	lncRNA	42743501.m, 3' SIM7	SMIM7-MED26
TCONS_00069535	lncRNA		gene.211504, ALDH7A1-GRAMD3
TCONS_00069577	lncRNA	52036265.m, 3' SNCB	3' SNCB				lnc-EIF4E1B-1:1
TCONS_00069592	lncRNA		gene.1173514, NHP2-HNRNPAP
TCONS_00069593	lncRNA		gene.1173514, NHP2-HNRNPAP
TCONS_00069655	lncRNA	5' SEC24A	gene.165514, 5' SEC24A
TCONS_00069681	lncRNA	SLC4A9-ANKHD1	SLC4A9-SRA1
TCONS_00069756	lncRNA		gene.605524, NDST1-
TCONS_00069789	lncRNA	3' SGCD	3' SGCD						n281156 (mouse)
TCONS_00069831	lncRNA	3' TMEM167A	3' TMEM167A						n289504 (mouse)
TCONS_00069927	lncRNA	3' EFNA5	gene.985544, near EFNA5-FBXL17						n340575
TCONS_00070802	lncRNA	RNF20-GRIN3A	RNF20-GRIN3A
TCONS_00072154	lncRNA	3' FBXO16	gene.217544, FBXO16-ZNF395
TCONS_00072282	lncRNA		gene.441564, NF1D-MPDZ
TCONS_00072367	lncRNA	3' TLE1	3' TLE1
TCONS_00072424	lncRNA	5' NR4A3	5' NR4A3				lnc-ERP44-1:2		n341737, n371141
TCONS_00072549	lncRNA	3'UTR PRRC2C	DIRAS2-GADD45G
TCONS_00072768	lncRNA	5' IBTK	gene.143604/139604, 5' IBTK
TCONS_00074198	lncRNA	5' PHIP	gene.287604, 5' PHIP						n342041
TCONS_00074224	lncRNA		gene.185604, RWDD2A-ME1
TCONS_00074372	lncRNA	C6orf163-C6orf184	C9H6orf165-C9H6orf163
TCONS_00074804	lncRNA	5' CDR1	gene.1392284, CDR1 not annotated						n337874
TCONS_00011360	lncRNA	3' DGKH	3' DGKH						n382021, n345222
TCONS_00011515	lncRNA	3' HMBG1	gene.1019714, 3' HMBG1				lnc-USPL1-1:1		n373732
TCONS_00033853	lncRNA	5' UBE2E3	3' UBE2E3				lnc-ITGA4-2:1		n365737
TCONS_00033854	lncRNA	5' UBE2E3	3' UBE2E3				lnc-ITGA4-2:1		n365737
TCONS_00059305	lncRNA	52012555.m, 5' TBXAS1	5' TBXAS1						n275604 (mouse)
TCONS_00069536	lncRNA	43977137.m, 5' ZNF608	gene.1391514, 5'ZNF608						n272228 (mouse)
TCONS_00000069	novel gene	KRTAP21-1	gene.1895514, diverse KRTAP		KRTAP21 not annotated
TCONS_00002614	novel gene	KRTAP20-1	gene.1921514, diverse KRTAP		KRTAP20 not annotated
TCONS_00004116	novel gene	MYO5C	gene.283664		MYO5C not annotated
TCONS_00008138	novel gene	TTC31	gene.1433684		TTC31 not annotated
TCONS_00011469	novel gene		gene.871714, EXOSC8-ALG5
TCONS_00012479	novel gene	3' HM13	gene.1769754, 3' HM13
TCONS_00013090	novel gene	SKIDA1	3' LOC520814, DLN1		SKIDA1 not annotated
TCONS_00014290	novel gene	SKIDA1	LOC100848099-MLLT10		SKIDA1 not annotated				n286256
TCONS_00014291	novel gene	SKIDA1	LOC100848099-MLLT10		SKIDA1 not annotated				n286256
TCONS_00014340	novel gene	3'UTR C10orf126, LYZL1-BAMBI	LYZL1-BAMBI, C10orf126 not annotated
TCONS_00014887	novel gene	FLJ43860, 3' PTP4A3	overlap gene.1537764, 3' PTP4A3		FLJ43860 not annotated
TCONS_00018835	novel gene	3'UTR BIRC2	gene.1503794, near BIRC3		BIRC2 not annotated
TCONS_00019135	novel gene	LOC100506127, FLJ37770-like, 5' PRKRIR	gene.211804, 213804, 215804, 5' PRKRIR
TCONS_00019187	novel gene	3'UTR PRDM11	gene.2261814/2263814, LOC524928-SYT13,		PRDM11 not annotated				n341023
TCONS_00020962	novel gene	TAS1R3, 3' GLTPD1	gene.1100034, 3' GLTPD1		TAS1R3 not annotated
TCONS_00024124	novel gene	FLJ20464, 3' PATZ1	gene.1638064, 3'PATZ1		FLJ20464 not annotated
TCONS_00028117	novel gene	3'UTR TMEM238	gene.1070084,		TMEM238 not annotated
TCONS_00029058	novel gene	PPP1R9B	gene.326094, SGCA-SAMD14		PPP1R9B not annotated		lnc-SGCA-1:1	ENST00000501501.2
TCONS_00029059	novel gene	PPP1R9B	gene.326094, SGCA-SAMD14		PPP1R9B not annotated			ENST00000501501.2
TCONS_00029060	novel gene	PPP1R9B	gene.326094, SGCA-SAMD14		PPP1R9B not annotated			ENST00000501501.2
TCONS_00032260	novel gene	PPP1R9B	gene.326094, SGCA-SAMD14		PPP1R9B not annotated			ENST00000501501.2
TCONS_00038738	novel gene	C3orf35, GOLGA4-ITGA9	GOLGA4-ITGA9		C3orf35 not annotated
TCONS_00041148	novel gene	C4A, C4B	TNXB+C4A+gene.1418174+gene.1170174		C4B not annotated
TCONS_00042761	novel gene	FLJ38717, TBCC-KIAA0240	gene.2032174, TBCC-KIAA0240		FLJ38717 not annotated				n341849
TCONS_00043074	novel gene	FOXC1, 3' GMDS	gene.1886184, 3' GMDS		FOXC1 not annotated				n340800
TCONS_00043079	novel gene	FOXQ1	gene.1928184		FOXQ1 not annotated
TCONS_00045292	novel gene	FAM200A	gene.2018214, ZNF655-ZNF789		FAM200A not annotated
TCONS_00046350	novel gene	diverse ZNF	gene.2012214+2014214, TMEM225like-ZNF655
TCONS_00046381	novel gene	TECPR1	gene.2094214, BRI3-TECPR1		TECRP1 not annotated
TCONS_00046382	novel gene	TECPR1	gene.2094214, BRI3-TECPR1		TECRP1 not annotated
TCONS_00046832	novel gene	TECPR1	gene.2094214, 3' BRI3,		TECRP1 not annotated				n286637
TCONS_00052380	novel gene	3'UTR MYEOV	gene.892274, TPCN2-CCND1		MYEOV not annotated
TCONS_00054725	novel gene	LCE1A	LCE1B-SMCP		LCE1A not annotated
TCONS_00054727	novel gene	LCE1E/LCE1F	gene.713334, LCE1B-KPRP		LCE1E/LCE1F not annotated				n338238
TCONS_00054736	novel gene	LCE5A/LCEP2	KPRP-LOC100139483		LCE5A not annotated				n338236
TCONS_00054737	novel gene	LCE5A	KPRP-LOC100139483		LCE5A not annotated				n338236
TCONS_00054743	novel gene	LCE5A	gene.721334, 5' CRCT1,		LCE5A not annotated				n338236
TCONS_00055498	novel gene	CYP2J2	gene.551354, near CY2J2 cluster		CY2J2 cluster annotation with problems
TCONS_00056030	novel gene	LOC100287387+51976345.m, 5' TWIST2	gene.859364, 5' TWIST2
TCONS_00056375	novel gene	CD160 (LOC101060629),RNF115-PDZK1	RNF115-PDZK1		CD160 not annotated
TCONS_00057937	novel gene	CCT6A	gene.197364		CCT6A not annotated
TCONS_00059066	novel gene	CCDC71L, near PIK3CG	gene.679384, near PIK3CG		CCDC71L not annotated				n341294
TCONS_00066170	novel gene	SAMD, overlap PRKACA	gene.1735504, 3' PRKACA		SAMD not annotated
TCONS_00069687	novel gene	5' ANKHD1, 3' SLC4A9,	gene.969524, 3' SLC4A9, 5' gene.779524,		ANKHD1 not annotated			ENST00000507521.1	n340661
TCONS_00074166	novel gene	3'UTR EYS	3'PHF3		EYS not annotated
TCONS_00074803	novel gene	5' CDR1	gene.1392284,		CDR1 not annotated				n337874
TCONS_00000578	pseudo	3' TPRG1, C3orf37	3'TPRG1+LOC100137800, overlap		LOC100137800= pseudo
TCONS_00002604	pseudo	KIF11	LOC788832, KIF11-like		LOC788832=pseudo
TCONS_00002846	pseudo	5'ANKRD10 (52068867.m)	gene.862794, UBXN7-RNF168		ANKRD10 on BTA12
TCONS_00002864	pseudo	3'UTR AIDA+ 3'ACAP2	3'ACAP2, LOC787357		LOC787357=pseudo
TCONS_00003038	pseudo	ANXA5	LOC784297, ANXA5-like		LOC784297=pseudo, ANXA5 on BTA6
TCONS_00003110	pseudo	NONOP1=pseudo	LOC541276, NONOP1-like,pseudo,		LOC541276=pseudo
TCONS_00003111	pseudo	NONOP1=pseudo	LOC541276, NONOP1-like,pseudo,		LOC541276=pseudo
TCONS_00006064	pseudo	ATXN3-like=pseudo	LOC512323		LOC512323= pseudo			ENST00000431486.1	n408257
TCONS_00006245	pseudo	BTF3P10=pseudo	LOC100296087, BTF3-like		LOC100296087=pseudo
TCONS_00006564	pseudo	LOC440514=pseudo, CS-like	near LOC788293, pseudo, CS-like		LOC788293=pseudo
TCONS_00006565	pseudo	LOC440514=pseudo, CS-like	LOC788293, CS-like		LOC788293=pseudo
TCONS_00006566	pseudo	LOC440514=pseudo, CS-like	LOC788293, CS-like		LOC788293=pseudo
TCONS_00006571	pseudo	LOC645139=pseudo	LOC616051, PAIP1-like		LOC616051= pseudo
TCONS_00009659	pseudo	RFN38	LOC786435, RFN38-like		LOC786435= pseudo,				n296452 (mouse)
TCONS_00011569	pseudo	TUBBP1=pseudo	LOC781412, TBC-like		LOC781412= pseudo
TCONS_00011642	pseudo	RPL5P1=pseudo	LOC510333, RPL5-like		LOC510333=pseudo
TCONS_00014124	pseudo	PTCHD3	LOC782456, PTCHD3-like		PTCHD3 on BTA25
TCONS_00014154	pseudo	LOC388734=pseudo	LOC784287, PRELID 1-like		LOC784287=pseudo
TCONS_00018857	pseudo	3'UTR PARD6B	CNTN5-JRKL		PARDB6 on BTA13
TCONS_00018975	pseudo	C22orf32	LOC100296301		LOC100296301=pseudo, C22orf32 on BTA5
TCONS_00018976	pseudo	TSHR	BSX-HSPA8		TSHR on BTA10
TCONS_00019069	pseudo	GVINP1=pseudo	LOC508070		LOC508070= pseudo				n406287
TCONS_00019070	pseudo	GVINP1=pseudo	LOC508070		LOC508070= pseudo				n406287
TCONS_00019071	pseudo	GVINP1=pseudo	LOC508070		LOC508070= pseudo				n406287
TCONS_00021473	pseudo	repeat	LOC789551		LOC789551=pseudo
TCONS_00026355	pseudo	3'UTR KPNBP1	gene.1484074		KPNBP1 =BTA19
TCONS_00027527	pseudo	LOC100505855, EIF1-like	LOC100294921		LOC100294921=pseudo
TCONS_00027663	pseudo	repeat	LOC789870		LOC789870=pseudo
TCONS_00027780	pseudo	repeat	LOC782952		LOC782952=pseudo
TCONS_00027829	pseudo	CALM2P2=pseudo	LOC100297240		LOC100297240=pseudo
TCONS_00027886	pseudo	RPS19P1= pseudo	LOC614926		LOC614926=pseudo
TCONS_00027889	pseudo	RPL10P16= pseudo	LOC514406		LOC514406=pseudo
TCONS_00027921	pseudo	TPST2P1=pseudo	LOC614747		LOC614747=pseudo
TCONS_00027959	pseudo	RPL7P= pseudo	LOC789042		LOC789042=pseudo
TCONS_00027970	pseudo	UQCRHP3= pseudo	LOC789251		LOC789251=pseudo
TCONS_00028106	pseudo	ATP5F1P3= pseudo	LOC788745		LOC788745=pseudo
TCONS_00028153	pseudo	multi ZNF	LOC100848472		LOC100848472=pseudo
TCONS_00032390	pseudo	HMGB3P27=pseudo	TUBG1-TUG2
TCONS_00032446	pseudo		LOC100848244, SETMAR-like		LOC100848244=pseudo
TCONS_00032486	pseudo		LOC783023		LOC783023=pseudo
TCONS_00033467	pseudo	RPS10P19	3' SLC9A1, +overlap LOC790702, pseudo					ENST00000441932.1
TCONS_00034858	pseudo	AKR1B1P1=pseudo	LOC614748		LOC614748=pseudo
TCONS_00034888	pseudo	GLULP4=pseudo	GLULP		GLULP=pseudo
TCONS_00035007	pseudo	RPS20P26=pseudo	LOC100848551, pseudo
TCONS_00035184	pseudo	RPL39P3=pseudo	LOC100296228, pseudo
TCONS_00036428	pseudo	3'UTR SPTAN1	gene.1116124 SPTAN1		SPTAN1 on BTA11
TCONS_00036429	pseudo	TDPX2=pseudo	LOC100295448		LOC100295448=pseudo
TCONS_00037386	pseudo	PPTIA1	LOC789547		LOC789547=pseudo
TCONS_00037596	pseudo	KIF11	LOC788832		LOC788832=pseudo, KIF11 on BTA26
TCONS_00038355	pseudo	RPL41P1, LOC100652902=pseudo	ARNT2-FAM108C1
TCONS_00038366	pseudo	1	LOC783145, RPL17-like		LOC783145=pseudo
TCONS_00038403	pseudo	LOC440917, YWHAE-like	LOC787782, YWHAE-like		LOC787782=pseudo				n406556
TCONS_00038410	pseudo	TPM3P5=pseudo	LOC617326, TPM3-like		LOC617326=pseudo
TCONS_00038411	pseudo	TPM3P5=pseudo	LOC617326, TPM3-like		LOC617326=pseudo
TCONS_00038582	pseudo	HNRNPA2B1	LOC100848589, HNRNPA2B1-like		LOC100848589=pseudo
TCONS_00038583	pseudo	HNRNPA2B1	LOC100848589, HNRNPA2B1-like		LOC100848589=pseudo
TCONS_00040594	pseudo	LOC646873=pseudo, SLMO2-like	LOC100141064, SLMO2-like		LOC100141064=pseudo
TCONS_00040918	pseudo	ADCY10P1=pseudo	gene.1954174, LOC100847532 (ADCY10P1)		LOC100847532 =pseudo		lnc-TREML1-1:3	ENST00000440573.1	n407478
TCONS_00042310	pseudo	multi HLA-like	LOC617979, HLA1-BL3-6-like		LOC617979=pseudo,				n406795
TCONS_00042726	pseudo	EEF1A1P4=pseudo	LOC522610, EEF1A-like		LOC522610=pseudo
TCONS_00042863	pseudo	NONOP1=pseudo	LOC785760		LOC785760=pseudo
TCONS_00042864	pseudo	NONOP1=pseudo	LOC785760		LOC785760=pseudo
TCONS_00044109	pseudo	SERPINB10	LOC781900, SERPINB10-like		LOC781900=pseudo
TCONS_00044198	pseudo	SRSF12	LOC781276		LOC781276=pseudo
TCONS_00047519	pseudo	AKR1B1P7=pseudo	LOC548613		LOC548613=pseudo
TCONS_00049006	pseudo	3'UTR TNRC6A	near MYOM2		TNRC6A on BTA25
TCONS_00049043	pseudo	3'UTR TRP53INP1	TRIML1-FRG1		TRP53INP1 not annotated				n294901 (mouse)
TCONS_00049188	pseudo		LOC100300890, EF1A-ike pseudo		LOC100300890=pseudo
TCONS_00052193	pseudo	HMGN1P36=pseudo	LOC783153		LOC783153=pseudo				n385849
TCONS_00055560	pseudo	RPS20P11=pseudo	LOC100297152		LOC100297152=pseudo,
TCONS_00055562	pseudo	RPS20P11=pseudo	LOC100297152		LOC100297152=pseudo,
TCONS_00056111	pseudo	3'UTR VAMP7	LMX1A-PBX1		VAMP7 on BTAX
TCONS_00056265	pseudo	3'UTR ENAH	LELP1-SPRR3		ENAH on BTA16
TCONS_00056266	pseudo	3'UTR ENAH	LELP1-SPRR3		ENAH on BTA16
TCONS_00056417	pseudo	3' UTR LGALSL	SLC22A15-NHLA2		LGALSL on BTA11
TCONS_00056494	pseudo	CD200	LOC787420		LOC787420=pseudo, CD200 on BTA1
TCONS_00056553	pseudo	LOC157667=pseudo	LOC782445		LOC782445=pseudo
TCONS_00056671	pseudo	FGGY-HOOK1	LOC615518		LOC615518=pseudo
TCONS_00056917	pseudo	WBP11P1=pseudo	LOC783988		LOC783988=pseudo
TCONS_00059598	pseudo	RPL19P12=pseudo in NAPEPLD	LOC532218		LOC532218=pseudo
TCONS_00060080	pseudo	RDH16+HSD17B6	LOC100139075, RDH16-like						n415899
TCONS_00060082	pseudo	RDH16	LOC100139075, RDH16-like						n415899
TCONS_00062858	pseudo	TXLNG	LOC784883, TXLNG-like		TXLNG, not annotated
TCONS_00065602	pseudo	RPS26P6+RPS26P10	LOC782855, RPS26-lke		LOC782855=pseudo
TCONS_00067675	pseudo	3'UTR H3F3B	LOC100847528		LOC100847528=pseudo, H3F3B on BTA19
TCONS_00068181	pseudo	RPS24P10=pseudo	LOC100295452		LOC100295452=pseudo
TCONS_00069301	pseudo		LOC786243, pseudo		LOC786243=pseudo
TCONS_00069347	pseudo	LOC100996403=pseudo,CYP4F11- TPM4	LOC789364, CYP4F2-CYP4F3		LOC789364=pseudo
TCONS_00069812	pseudo	RPL30P4=pseudo	LOC100296952, RPL30-like		LOC100296952=pseudo
TCONS_00069813	pseudo	SCP2	near LOC100296952		SCP2 on BTA3
TCONS_00070410	pseudo	RPL23AP41/RPL23AP42	LOC783319		LOC783319=pseudo
TCONS_00072283	pseudo	RPL32P18=pseudo	LOC782372		LOC782372=pseudo
TCONS_00072296	pseudo	PSMC6P1=pseudo	LOC783858		LOC783858=pseudo
TCONS_00072313	pseudo		LOC100295784		LOC100295784=pseudo
TCONS_00074234	pseudo	GOLGA4	gene.829614, HEX2-HDDC2		GOLGA4 on BTA22
TCONS_00074345	pseudo	EEF1A1P26=pseudo, overlap DGKB	LOC785087		LOC785087=pseudo
TCONS_00002706	pseudo_potential	3'LONRF1	NSUN3-TUBA3C		LONRF1 on BTA27
TCONS_00002763	pseudo_potential	MKKS	gene.915484, DZIP3-TRAT1		MKKS on BTA13
TCONS_00009701	pseudo_potential	ACER3	gene.905684		ACER3 on BTA15
TCONS_00009860	pseudo_potential	SMARCC1	gene.1211704		SMARCC1 on BTA22
TCONS_00010046	pseudo_potential	PPIAP22=pseudo	CERCAM-ODF2		PPIA on BTA4
TCONS_00010105	pseudo_potential	3'UTR SPG21	gene.2383714, GBGT1-OBP2B		SPG21 onBTA10
TCONS_00011115	pseudo_potential	MAPRE2	3' KLHL1		MAPRE2 on BTA24
TCONS_00011649	pseudo_potential	3'UTR ABCC4	LOC100848981-LOC100849031		ABCC4 unsufficiently annotated on BTA12
TCONS_00011654	pseudo_potential	3'UTR ABCC4	LOC100337216-LOC100296587		ABCC4 unsufficiently annotated on BTA12
TCONS_00011689	pseudo_potential	RPLP0P6= pseudo	SLC10A2-EFNB2
TCONS_00014448	pseudo_potential	PTPN11	BMP2-UBE2D3		PTPN11 on BTA17
TCONS_00014451	pseudo_potential	3'USP15	ADR10-SMOX		USP15 on BTA5
TCONS_00014576	pseudo_potential	SMEK2	PIGU-NCOAG		SMEK2 on BTA11
TCONS_00014577	pseudo_potential	SMEK2	PIGU-NCOAG		SMEK2 on BTA11
TCONS_00016433	pseudo_potential	3'UTR YWHAH	gene.173774, CSMD3-KCN1		YWHAH on BTA17
TCONS_00019121	pseudo_potential	MOGAT2	3' LOC538034-MOGAT2-like		MOGAT2 purely annotated
TCONS_00019225	pseudo_potential	CDH13	gene.1879814		CDH13 on BTA18
TCONS_00021839	pseudo_potential	3'UTR SMARCA5	CRB1-DENND1B		SMARCA5 on BTA17
TCONS_00023877	pseudo_potential	LGALSL, 3'UTR	CCRN4L-SLC7A11		LGALSL on BTA17, other position
TCONS_00023879	pseudo_potential	3'UTR SKI	gene.966054		SKI on BTA16
TCONS_00026904	pseudo_potential	ZNF285, ZFP112-ZNF180	gene.2696084, ZFP112-ZNF180		ZNF285 on BTA7
TCONS_00027524	pseudo_potential	5' KLRD1	5' ZFP1
TCONS_00034998	pseudo_potential	GRIK5	gene.2239324, ERBB4-IKZF2		GRIK5 on BTA18
TCONS_00036178	pseudo_potential	UBE2QL1	gene.110124, 108124, ENSUN2-MED10
TCONS_00036308	pseudo_potential	3'UTR MAML1	CANX-LTC4S		MAML1 not annotated
TCONS_00036425	pseudo_potential	3' UTR SCAPER	gene.242114		SCAPER on BTA21
TCONS_00036427	pseudo_potential	LOC344653=pseudo	gene.1106124
TCONS_00038353	pseudo_potential	3' UTR ZFAND5	3'BTBD3		ZFAND5 on BTA8			ENST00000415663.1
TCONS_00040520	pseudo_potential	3'UTR BRI3BP	CHL1-CNTN3		BRI3BP on BTA17
TCONS_00042307	pseudo_potential	ZNF602P=pseudo	gene.724174, 3' ZSCAN16
TCONS_00044191	pseudo_potential	HELQ	LOC100848844-LOC100848370		HELQ on BTA6
TCONS_00052162	pseudo_potential	LOC729200=pseudo	near ODZ4
TCONS_00056336	pseudo_potential	UBE2D3P1=pseudo	PIP5K1A-VPS72
TCONS_00056435	pseudo_potential	CYCSP39=pseudo, ZKSCAN-HS3ST4	gene.335334, 3'TRIM33
TCONS_00056440	pseudo_potential	3'UTR RC3H1	HIPK1-DCLRE1B		RC3H1 on BTA16
TCONS_00056496	pseudo_potential	3'UTR POLR2A	LOC539546-LOC100138709		POLR2A on BTA19
TCONS_00056628	pseudo_potential	SLC25A26/LRIG1	gene.375344, ELDT1-IFI44		LRIG on BTA22
TCONS_00059221	pseudo_potential	ABI1/PDSS1	NAA38-KCND2		ABI1/PDSS1 on BTA13
TCONS_00062809	pseudo_potential	RPL41P3=pseudo	PPPRI12A-PTPRQ
TCONS_00062816	pseudo_potential	3'UTR MTDH	TMTC3-KITLG		MTDH on BTA14
TCONS_00063188	pseudo_potential	3' UTR GPBP1L1	LOC100138699-YARS2		GPBP1L1 on BTA3
TCONS_00063243	pseudo_potential	PHOSPHO2	SOX5-ETNK1		PHOSPHO2 on BTA2
TCONS_00065480	pseudo_potential	3'UTR PRRC2C	PPARGC1A-DHX15		PRRC2C not annotated
TCONS_00072128	pseudo_potential	3'UTR KLF4	CEP44-HPGD, proximal BTA8		KLF4 distal BTA8,
TCONS_00074382	pseudo_potential	LOC646214=pseudo	THBS2-EPB41L2
TCONS_00077128	pseudo_potential	VAMP7	3' KIR2DL5A+VAMP7						n409350
TCONS_00002244	UTR	3'UTR TXLNA	3' TXLNA		incompletely annotated
TCONS_00002649	UTR	3'UTR ADAMTS5	3' ADAMTS5		incompletely annotated				n339452
TCONS_00002923	UTR	3'UTR MASP1	3' MASP1		incompletely annotated
TCONS_00003374	UTR	3'UTR JMY	3' JMY		incompletely annotated
TCONS_00004205	UTR	5'UTR SAMD4A	gene.481664, 5' SAMD4A		incompletely annotated				n294637 (mouse)
TCONS_00005702	UTR	3'UTR AKAP5	3' AKAP5		incompletely annotated
TCONS_00006124	UTR	3' UTR MEGF11	3' MEF11		incompletely annotated				n269144 (mouse)
TCONS_00006135	UTR	5'UTR TLE3	gene.2241654, 5' TLE3		incompletely annotated
TCONS_00006152	UTR	3'UTR NEO1	3'NEO1		incompletely annotated
TCONS_00006507	UTR	3'UTR PSEN1	3' PSEN1		incompletely annotated				n338383
TCONS_00006541	UTR	3'UTR CAMK4	gene.1017674, 3' CAMK4		incompletely annotated
TCONS_00006556	UTR	3'UTR TMED8, 835350493.m	GSTZ1-TMED8		incompletely annotated
TCONS_00006569	UTR	5'UTR FLRT2	gene.387674, 5'FLRT2		incompletely annotated
TCONS_00009493	UTR	3'UTR ZC3H6	3'ZC3H6		incompletely annotated
TCONS_00009913	UTR	5'UTR GTF3G2	gene.439704, 5' GTF3C2		incompletely annotated		lnc-SNX17-1:1	ENST00000447070.1	n338724
TCONS_00010014	UTR	5'UTR LHX2	gene.2931714, 5' LHX2		incompletely annotated				n341782
TCONS_00010073	UTR	3'UTR NCS1	gene.2245714, 3'NCS1		incompletely annotated
TCONS_00010241	UTR	3'UTR AKAP11	3' AKAP11		incompletely annotated
TCONS_00011998	UTR	5' EPC1, 44480676.m	gene.251744, 5' EPC1		incompletely annotated
TCONS_00014616	UTR	3' PTPRT	gene.2099754, 3' PTPRT		incompletely annotated				n294051 (mouse)
TCONS_00014704	UTR	3'UTR TSHZ2	TSHZ2-ZNF217, 3' TSHZ2		incompletely annotated
TCONS_00015690	UTR	3'UTR ST18, 52036890.m	gene.71764, 3' ST18		incompletely annotated
TCONS_00015720	UTR	3'UTR PLAG1	3' PLAG1,		incompletely annotated
TCONS_00017291	UTR	3'UTR PGM2L1	3'UTR PGM2L1		incompletely annotated
TCONS_00019008	UTR	5'UTR EIF4G2	gene.657794, 5' EIF4G2		incompletely annotated
TCONS_00019177	UTR	3'UTR SLC1A2	3' SLC1A2		incompletely annotated				n3876 (rat) =Ntab RNA
TCONS_00020184	UTR	3'UTR PROX1	3' PROX1		incompletely annotated
TCONS_00021441	UTR	3'UTR NFASC	gene.333814, NFASC		incompletely annotated
TCONS_00021547	UTR	5' KIF26B	gene.468024, 5' KIF26B		incompletely annotated
TCONS_00021771	UTR	3' UTR ABL2	3' ABL2		incompletely annotated				n338391
TCONS_00024022	UTR	3'UTR KSR2	3' KSR2		incompletely annotated			ENST00000540161.1	n342039
TCONS_00024030	UTR	3'UTR RBM19	3' RBM19		incompletely annotated
TCONS_00024111	UTR	3'UTR GAL3ST1	gene.1606064, 3'UTR GAL3ST1		incompletely annotated
TCONS_00027558	UTR	3'UTR MAF	gene.344064, 3' MAF		incompletely annotated
TCONS_00027642	UTR	3'UTR PHKB	3' PHKB		incompletely annotated
TCONS_00027652	UTR	3'UTR N4BP1	gene.1130074, 3' N4BP1		incompletely annotated
TCONS_00027657	UTR	3'UTR NKD1	NKD1-SNX20, 3'UTR NKD1		incompletely annotated
TCONS_00027679	UTR	5' IRX5, 52044908.m	5' IRX5		incompletely annotated
TCONS_00027986	UTR	3' NOVA2	3' NOVA2		incompletely annotated
TCONS_00028536	UTR	3'UTR FLOT2	gene.1892094, 3' FLOT2		incompletely annotated
TCONS_00029520	UTR	3' UTR PITPNC1	3' PITPNC1		incompletely annotated				n340807
TCONS_00032038	UTR	3'UTR PSMD11	3' PSMD11		incompletely annotated
TCONS_00032297	UTR	3'UTR SOCS7	SOCS7-ARHGAP23, 3' SOCS		incompletely annotated
TCONS_00032937	UTR	3'UTR FAM126B	ORC2-FAM126B, 3' FAM126B		incompletely annotated				n274993 (mouse)
TCONS_00034953	UTR	3' UTR CDK15	3' CDK15		incompletely annotated
TCONS_00034994	UTR	3' UTR ERBB4	3' ERBB4		incompletely annotated
TCONS_00034996	UTR	3' UTR ERBB4	3' ERBB4		incompletely annotated
TCONS_00035116	UTR	52069094.m, 3'AHDC1	gene.585324, 3'AHDC1		incompletely annotated
TCONS_00036322	UTR	3' RAB3C	3' RAB3C		incompletely annotated				n340472
TCONS_00036374	UTR	3'UTR PLCXD3	3' PLCXD3		incompletely annotated
TCONS_00036379	UTR	5'UTR LIFR	5'LIFR, 3' gene.140114		incompletely annotated		lnc-EGFLAM-2:1	ENST00000500733.2	n379498
TCONS_00036426	UTR	3' UTR CDH6	3' CDH6		incompletely annotated				n288436 (mouse)
TCONS_00038343	UTR	3' SH3GL3	gene.764134, 3' SH3GL3		incompletely annotated
TCONS_00038383	UTR	3'UTR CIB2/SH2D7	SH2D7-CIB2		incompletely annotated
TCONS_00038437	UTR	5'UTR, BAZIA, 52025456.m	gene.1914144/1912144, BAZIA		incompletely annotated			ENST00000557373.1	n338251
TCONS_00038558	UTR	3'UTR TRAF3	gene.1130144, 3' TRAF3		incompletely annotated				n290264 (mouse)
TCONS_00040618	UTR	3'UTR BSN	gene.2324164, 3' BSN		BSN incompletely annotated
TCONS_00041087	UTR	3'UTR TFAP2B	gene.2230174,2228174, 3' TFAP2B		TFAP2B incompletely annotated				n268307 (mouse)
TCONS_00042427	UTR	3'UTR SOX4	gene.250174, 3' SOX4		incompletely annotated				n340869
TCONS_00042723	UTR	3' PIM1	gene.2562174, 3' PIM1		incompletely annotated
TCONS_00042775	UTR	5'UTR POLH	5' POLH		incompletely annotated
TCONS_00044087	UTR	5'UTR TSHZ1	5' TSHZ1		incompletely annotated
TCONS_00044292	UTR	3'UTR MYO5B	3' MYO5B		incompletely annotated
TCONS_00044361	UTR	3'UTR KDSR	gene.1392194, 3' KDSR		incompletely annotated				n339905
TCONS_00045818	UTR	3'UTR XYLT1	gene.1010204, 3'XYLT1		incompletely annotated				n339099
TCONS_00046673	UTR	3'UTR RBBP6	gene.1142204, CANG3-RBBP6, 3' RBBP6		incompletely annotated
TCONS_00046701	UTR	5'UTR SBK1	XPO6-SBK1, 5' SBK1		incompletely annotated
TCONS_00047208	UTR	3'UTR SUFU	3'UTR SUFU		incompletely annotated
TCONS_00048189	UTR	5'UTR PSD	PSD-FBXL15, 5' PSD		incompletely annotated
TCONS_00048235	UTR	UTR ADRA2A	ADRA2A		incompletely annotated
TCONS_00048508	UTR	3'UTR RBPMS	gene.546234, 5' GTF2E2, 3' RBPMS		incompletely annotated
TCONS_00048727	UTR	3'UTR SORBS2	gene.1062234/1064234, 3' SORBS2		incompletely annotated
TCONS_00048728	UTR	3'UTR SORBS2	gene.1062234/1064234, 3' SORBS2		incompletely annotated
TCONS_00048838	UTR	3'UTR UNC5D	3' UNC5D		incompletely annotated				n286566, n269276 (mouse)
TCONS_00049097	UTR	3'UTR FGFR1	gene.288234, 3' FGFR1		incompletely annotated
TCONS_00049905	UTR	3'UTR TET1	3' LOC513640 (TET1-like)		incompletely annotated
TCONS_00050247	UTR	3'UTR DISC1	3' DISC1		incompletely annotated				n408230
TCONS_00051188	UTR	3'UTR SHANK2	gene.1008274, 3' SHANK2		incompletely annotated
TCONS_00052088	UTR	3'UTR EPS8L1	gene.1408274, EPS8L1		incompletely annotated
TCONS_00052191	UTR	3' UTR SLC6A5	3' SLC6A5		incompletely annotated
TCONS_00053613	UTR	3'UTR ROR1	3'ROR1		incompletely annotated				n337982
TCONS_00054069	UTR	3'UTR EIF2C3	3' EIF2C3						n345418
TCONS_00056199	UTR	5'SEMA4A	SEMA4A-LMNA		incompletely annotated
TCONS_00056228	UTR	3'UTR KCNN3	3' KCNN3		incompletely annotated
TCONS_00056229	UTR	3'UTR KCNN3	3' KCNN3		incompletely annotated		lnc-KCNN3-1:1		n284461 (mouse)
TCONS_00056230	UTR	3'UTR KCNN3	3' KCNN3		incompletely annotated		lnc-KCNN3-1:1		n284461 (mouse)
TCONS_00056243	UTR	3'UTR GATAD2B	3' GATAD2B		incompletely annotated				n293902 (mouse)
TCONS_00056418	UTR	3'UTR VANGL1	CASQ2-VANGL1, 3' VAGGL1		incompletely annotated
TCONS_00056437	UTR	3'UTR HIPK1	3'UTR HIPK1		incompletely annotated				n289491 (mouse)x
TCONS_00056449	UTR	3'UTR ST7L1	3' ST7L1		incompletely annotated
TCONS_00056477	UTR	5'UTR KCNC4	gene.1349344, 5' KCNC4		incompletely annotated				n410010
TCONS_00056581	UTR	3'UTR LRRC8C	3' LRRC8C		incompletely annotated
TCONS_00056603	UTR	3'UTR HS2ST1	gene.183344, 3' HS2ST1		incompletely annotated
TCONS_00056656	UTR	5'UTR USP1	gene.491354, 5' USP1		incompletely annotated
TCONS_00056779	UTR	3'UTR FOXJ3	gene.1449364, FOXJ3		incompletely annotated				n290911 (mouse)
TCONS_00056829	UTR	3'UTR GRIKA3	gene.2073364, 3' GRIKA3		incompletely annotated				n285085 (mouse)
TCONS_00057585	UTR	3'UTR NRF1	gene.95394, 3' NRF1		incompletely annotated
TCONS_00057586	UTR	3'UTR NRF1	gene.95394, 3' NRF1		incompletely annotated
TCONS_00058967	UTR	3'UTR PPP1R9A	PPP1R9A-PON1, 3' PPP1R9A		incompletely annotated				n341275
TCONS_00059019	UTR	3'UTR FAM126A	3' FAM126A		incompletely annotated
TCONS_00059160	UTR	3'UTR ADAM22	ADAM22-SRI, 3' ADAM22		incompletely annotated				n341269
TCONS_00059198	UTR	5' CDK13	gene.481394, 5' CDK13		incompletely annotated				n335517
TCONS_00059199	UTR	52047240.m, 5' CDK13	gene.481394, 5' CDK13		incompletely annotated			ENST00000569710.1	n341230
TCONS_00059243	UTR	5' ZNF800	gene.25394, 5' ZNF800		incompletely annotated
TCONS_00059281	UTR	3'UTR SLC35B4	LRGUK-SLC35B4, 3' SLC35B4		incompletely annotated
TCONS_00059319	UTR	3' UTR TMEM178B	3' TMEM178B		incompletely annotated				n341343
TCONS_00059341	UTR	3' UTR CNTNAP2	3' CNTNAP2		incompletely annotated
TCONS_00060372	UTR	3' UTR FGD4	3' FGD4		incompletely annotated
TCONS_00060472	UTR	3'UTR PDE3A	3' PDE3A		3'UTR not annotated
TCONS_00062810	UTR	3' LIN7A	3' LIN7A		incompletely annotated				n341975
TCONS_00062902	UTR	3' UTR ATF7	3' ATF7		incompletely annotated
TCONS_00062914	UTR	3'UTR FIGNL2	FIGNL2-SCN8A, 3' FIGNL2		incompletely annotated			ENST00000562343.1
TCONS_00062922	UTR	3'UTR SLC11A2	LOC781439, 3' SLC11A2		incompletely annotated
TCONS_00063181	UTR	3'UTR ELFN2	gene.723434, 3' ELFN2		incompletely annotated
TCONS_00063245	UTR	3'UTR ST8SIA1	3' ST8SIA1		incompletely annotated
TCONS_00063408	UTR	5' UTR PDGF, 1.ex	gene.1755444, 5' PDGF		incompletely annotated
TCONS_00063420	UTR	3'UTR CACNA1I	3' CACNA1I		incompletely annotated
TCONS_00063425	UTR	3'UTR TNRC6B	3' TNRC6B		incompletely annotated				n271803 (mouse)
TCONS_00065395	UTR	3'UTR PDE5A/LOC645513 (misc)	PDE5A-FABP2, 3' PDE5A		incompletely annotated
TCONS_00065396	UTR	3'UTR PDE5A/LOC645513 (misc)	PDE5A-FABP2, 3' PDE5A		incompletely annotated
TCONS_00065412	UTR	3'UTR COL25A1	COL25A1-AGXT2L1, 3' COL25A1		incompletely annotated
TCONS_00065494	UTR	5'UTR PCDH7	gene.319464, 5' PCDH7		incompletely annotated				n291520 (mouse)
TCONS_00065738	UTR	3'UTR SH3BP2	gene.95484, 3' SH3BP2		incompletely annotated
TCONS_00065739	UTR	3'UTR FAM193A	gene.105484, 3' LOC534755=FAM193A		incompletely annotated			ENST00000557660.1	n345623
TCONS_00065744	UTR	3'UTR FAM193A	gene.111484, FAM193A-like		incompletely annotated				n345623
TCONS_00068298	UTR	3'UTR MKNK2	gene.341504, 3' MKNK2		incompletely annotated
TCONS_00068907	UTR	3'UTR ARHGAP26	3' ARHGAP26						n285132 (mouse)
TCONS_00069324	UTR	3'UTR SLC25A42	TMEM161A-SLC25A42, 3'SLC25A42		incompletely annotated
TCONS_00069470	UTR	3'UTR NFIC	gene.691504/595504, 3' NFIC		incompletely annotated
TCONS_00069472	UTR	3'UTR CELF5	3' CELF5		incompletely annotated
TCONS_00069732	UTR	3'UTR SH3TC2	ADRB2-SH3TC2, 3' SH3TC2		incompletely annotated
TCONS_00069738	UTR	3'UTR SH3TC2	ADRB2-SH3TC2, 3' SH3TC2		incompletely annotated
TCONS_00069839	UTR	3'UTR NR2F1	gene.351534, 3' NR2F1		incompletely annotated
TCONS_00069942	UTR	3'UTR PJA2	3' PJA2		incompletely annotated				n340577
TCONS_00071924	UTR	3'UTR TMEM245	CTNNAL1-TMEM245, 3' TMEM245		incompletely annotated				n341751
TCONS_00072242	UTR	3'UTR BNC2	3' BNC2		incompletely annotated
TCONS_00072294	UTR	3'UTR CD274	3' CD274		incompletely annotated
TCONS_00072361	UTR	5'UTR TLE4	gene.433574, 5' TLE4		incompletely annotated				n335714
TCONS_00072496	UTR	5' UBQN1	gene.711584, 5' UBQLN1		incompletely annotated
TCONS_00072581	UTR	3'UTR SLC44A1	SLC44A1-FSD1L, 3' SLC44A1		incompletely annotated
TCONS_00072583	UTR	3'UTR FKTN	FKTN-TAL2, 3' FKTN		incompletely annotated
TCONS_00072587	UTR	5' UTR ZNF462	gene.627594/573594, 5' ZNF462		incompletely annotated				n288448 (mouse)
TCONS_00072600	UTR	3'UTR TMEM245	CTNNAL1-TMEM245, 3' TMEM245		incompletely annotated
TCONS_00074051	UTR	3'UTR ARID1B	3' ARID1B		incompletely annotated				n274020
TCONS_00074366	UTR	3'UTR PM20D2	GABRR1-PM20D2, 3' PM20D2		incompletely annotated
TCONS_00074396	UTR	3'UTR PDE7B	gene.399634, 3' PDE7B		incompletely annotated
TCONS_00074546	UTR	3'UTR PDE10A	gene.1219644, 3' PDE10A		incompletely annotated				n342172
TCONS_00074734	UTR	3'UTR MNBL3	3' MNBL3		incompletely annotated				n337853
TCONS_00075174	UTR	3' UTR ZDHHC15	3' ZDHHC15		incompletely annotated				n337761
TCONS_00077077	UTR	3'UTR MNBL3	3' MNBL3		incompletely annotated				n337852
TCONS_00077214	UTR	3'UTR DRP2	3' DRP2		incompletely annotated				n337795
TCONS_00077305	UTR	3'UTR CHIC1	3' CHIC1		incompletely annotated				n276217 (mouse)
